# Supplementary material for: 2,6-Dichloro­phen­yl 4-chloro­benzoate
Source: Acta Crystallogr Sect E Struct Rep Online. 2012 Nov 24;68(Pt 12):o3449. doi: 10.1107/S1600536812047204 (PMC3589026; doi:10.1107/S1600536812047204)
Supplement: Supplementary file 1 [file e-68-o3449-sup1.cif]

##############################################################################
#                                                                            #
# This CIF contains the data in a paper accepted for publication in          #
# Acta Crystallographica Section E. It conforms to the requirements of       #
# Notes for Authors for Acta Crystallographica Section E, and has been       #
# peer reviewed under the auspices of the IUCr Commission on Journals.       #
#                                                                            #
# Full details of the Crystallographic Information File format               #
# are given in the paper "The Crystallographic Information File (CIF):       #
# a New Standard Archive File for Crystallography" by S. R. Hall, F. H.      #
# Allen and I. D. Brown [Acta Cryst. (1991), A47, 655-685].                  #
#                                                                            #
# The current version of the core CIF dictionary is obtainable from          #
# ftp://ftp.iucr.org/pub/cif_core.dic.                                       #
#                                                                            #
# Software is freely available for graphical display of the structure(s)     #
# in this CIF. For information consult the CIF software page                 #
# http://www.iucr.org/resources/cif/software.                                #
#                                                                            #
# This file may be used for bona fide research purposes within the           #
# scientific community so long as proper attribution is given to the journal # 
# article from which it was obtained.                                        #
#                                                                            #
##############################################################################
data_global
_audit_creation_method     'PLATON <TABLE ACC> option'
_journal_date_recd_electronic     2012-11-02
_journal_date_accepted     2012-11-16
_journal_name_full     'Acta Crystallographica, Section E'
_journal_year     2012
_journal_volume     68
_journal_issue     12
_journal_page_first     o3449
_journal_page_last     o3449
_journal_paper_category     QO
_journal_paper_doi     10.1107/S1600536812047204
_journal_coeditor_code     HB6981
_publ_contact_author_name
;
'Dr. Lokanath, N. K.'
;
_publ_contact_author_address
;
Department of Studies in Physics
Manasagangotri
University of Mysore
Mysore 570 006
INDIA
;
_publ_contact_author_email     'lokanath@physics.uni-mysore.ac.in'
_publ_contact_author_fax     '+91-821-2419333'
_publ_contact_author_phone     '+91-821-2419610'
_publ_section_title
;
2,6-Dichlorophenyl 4-chlorobenzoate
;
loop_
    _publ_author_name
    _publ_author_address
    'Abdoh, M. M. M'
;Department of Physics
Faculty of Science
An Najah National University
Nabtus West Bank
Palestine
;
    'Srinivasa Murthy, V.'
;Department of Studies in Chemistry
University of Mysore
Manasagangotri
Mysore 570 006
India
;
    'Manjunath, B. C.'
;Department of Studies in Physics
Manasagangotri,
University of Mysore,
Mysore, 570 006
India
;
    'Shashikanth, S.'
;Department of Studies in Chemistry
University of Mysore
Manasagangotri
Mysore 570 006
India
;
    'Lokanath, N. K.'
;Department of Studies in Physics
Manasagangotri,
University of Mysore,
Mysore, 570 006
India
;
data_I
_chemical_name_systematic
;
2,6-Dichlorophenyl 4-chlorobenzoate
;
_chemical_formula_moiety     'C13 H7 Cl3 O2'
_chemical_formula_sum     'C13 H7 Cl3 O2'
_chemical_formula_weight     301.54
_chemical_melting_point     371
_symmetry_cell_setting     triclinic
_symmetry_space_group_name_H-M     'P -1'
_symmetry_space_group_name_Hall     '-P 1'
loop_
    _symmetry_equiv_pos_site_id
    _symmetry_equiv_pos_as_xyz
    1 x,y,z
    2 -x,-y,-z
_cell_length_a     7.1584(10)
_cell_length_b     8.1183(13)
_cell_length_c     11.5338(16)
_cell_angle_alpha     95.352(11)
_cell_angle_beta     99.852(10)
_cell_angle_gamma     105.854(10)
_cell_volume     628.30(17)
_cell_formula_units_Z     2
_cell_measurement_reflns_used     2278
_cell_measurement_theta_min     1.8
_cell_measurement_theta_max     26.0
_cell_measurement_temperature     103
_cell_special_details
;
;
_exptl_crystal_description     'block'
_exptl_crystal_colour     'colourless'
_exptl_crystal_size_max     0.32
_exptl_crystal_size_mid     0.20
_exptl_crystal_size_min     0.18
_exptl_crystal_size_rad     ?
_exptl_crystal_density_diffrn     1.594
_exptl_crystal_density_meas     ?
_exptl_crystal_density_method     'Not Measured'
_exptl_crystal_F_000     304
_exptl_absorpt_coefficient_mu     0.717
_exptl_absorpt_correction_type     none
_exptl_absorpt_process_details     ?
_exptl_absorpt_correction_T_min     ?
_exptl_absorpt_correction_T_max     ?
_exptl_special_details
;
;
_diffrn_ambient_temperature     103
_diffrn_radiation_type     'MoK\a'
_diffrn_radiation_wavelength     0.71073
_diffrn_radiation_source     'fine-focus sealed tube'
_diffrn_radiation_monochromator     graphite
_diffrn_measurement_device_type     'Oxford Diffraction Xcalibur CCD'
_diffrn_measurement_method     '\w scans'
_diffrn_detector_area_resol_mean     16.0839
_diffrn_reflns_number     8510
_diffrn_reflns_av_R_equivalents     0.0448
_diffrn_reflns_av_sigmaI/netI     0.0496
_diffrn_reflns_theta_min     1.81
_diffrn_reflns_theta_max     26.02
_diffrn_reflns_theta_full     26.02
_diffrn_measured_fraction_theta_max     0.920
_diffrn_measured_fraction_theta_full     0.920
_diffrn_reflns_limit_h_min     -8
_diffrn_reflns_limit_h_max     8
_diffrn_reflns_limit_k_min     -10
_diffrn_reflns_limit_k_max     10
_diffrn_reflns_limit_l_min     -14
_diffrn_reflns_limit_l_max     14
_diffrn_reflns_reduction_process
;
;
_refine_special_details
;
Refinement on <i>F</i>^2^ for ALL reflections except those flagged by the user
for potential systematic errors. Weighted <i>R</i>-factors <i>wR</i> and all
goodnesses of fit <i>S</i> are based on <i>F</i>^2^, conventional
<i>R</i>-factors <i>R</i> are based on <i>F</i>, with <i>F</i> set to zero for
negative <i>F</i>^2^. The observed criterion of <i>F</i>^2^ > \s(<i>F</i>^2^)
is used only for calculating -<i>R</i>-factor-obs <i>etc</i>. and is not
relevant to the choice of reflections for refinement. <i>R</i>-factors based
on <i>F</i>^2^ are statistically about twice as large as those based on
<i>F</i>, and <i>R</i>-factors based on ALL data will be even larger.
;
_reflns_number_total     2278
_reflns_number_gt     1738
_reflns_threshold_expression     I>2\s(I)
_refine_ls_structure_factor_coef     Fsqd
_refine_ls_matrix_type     full
_refine_ls_R_factor_all     0.0755
_refine_ls_R_factor_gt     0.0538
_refine_ls_wR_factor_gt     0.1407
_refine_ls_wR_factor_ref     0.1579
_refine_ls_goodness_of_fit_ref     1.076
_refine_ls_restrained_S_all     1.076
_refine_ls_number_reflns     2278
_refine_ls_number_parameters     163
_refine_ls_number_restraints     0
_refine_ls_number_constraints     ?
_refine_ls_hydrogen_treatment     constr
_refine_ls_weighting_scheme     calc
_refine_ls_weighting_details
         'calc w=1/[\s^2^(Fo^2^)+(0.0961P)^2^+0.2256P] where P=(Fo^2^+2Fc^2^)/3'
_atom_sites_solution_hydrogens     geom
_atom_sites_solution_primary     direct
_atom_sites_solution_secondary     difmap
_refine_ls_shift/su_max     0.001
_refine_ls_shift/su_mean     0.000
_refine_diff_density_max     0.843
_refine_diff_density_min     -0.595
_refine_ls_extinction_method     'none'
loop_
    _atom_type_symbol
    _atom_type_description
    _atom_type_scat_dispersion_real
    _atom_type_scat_dispersion_imag
    _atom_type_scat_source
    O O 0.0106 0.0060 'International Tables Vol C Tables 4.2.6.8 and 6.1.1.4'
    Cl Cl 0.1484 0.1585 'International Tables Vol C Tables 4.2.6.8 and 6.1.1.4'
    H H 0.0000 0.0000 'International Tables Vol C Tables 4.2.6.8 and 6.1.1.4'
    C C 0.0033 0.0016 'International Tables Vol C Tables 4.2.6.8 and 6.1.1.4'
_computing_data_collection     'CrysAlis PRO (Oxford Diffraction, 2009)'
_computing_cell_refinement     'CrysAlis PRO (Oxford Diffraction, 2009)'
_computing_data_reduction     'CrysAlis PRO (Oxford Diffraction, 2009)'
_computing_structure_solution     'SHELXS97 (Sheldrick, 2008)'
_computing_structure_refinement     'SHELXL97 (Sheldrick, 2008)'
_computing_molecular_graphics     'Mercury (Macrae <i>et al.</i>, 2006)'
_computing_publication_material     'Mercury (Macrae <i>et al.</i>, 2006)'
loop_
    _atom_site_type_symbol
    _atom_site_label
    _atom_site_fract_x
    _atom_site_fract_y
    _atom_site_fract_z
    _atom_site_U_iso_or_equiv
    _atom_site_thermal_displace_type
    _atom_site_calc_flag
    _atom_site_refinement_flags
    _atom_site_occupancy
    Cl Cl1 0.32525(12) -0.00436(13) 0.72254(8) 0.0296(3) Uani . . 1.000
    Cl Cl2 0.35105(14) -0.85956(14) 0.44115(9) 0.0354(3) Uani . . 1.000
    Cl Cl3 0.19259(12) -0.30913(13) 1.10648(8) 0.0322(3) Uani . . 1.000
    O O7 0.2686(3) -0.2891(3) 0.8624(2) 0.0248(8) Uani . . 1.000
    O O9 -0.0500(3) -0.3628(4) 0.7612(2) 0.0271(8) Uani . . 1.000
    C C1 0.2821(5) 0.0096(5) 0.8663(3) 0.0248(10) Uani . . 1.000
    C C2 0.2782(5) 0.1655(5) 0.9231(3) 0.0269(11) Uani . . 1.000
    C C3 0.2488(5) 0.1744(6) 1.0399(3) 0.0289(11) Uani . . 1.000
    C C4 0.2242(5) 0.0298(5) 1.0965(3) 0.0290(13) Uani . . 1.000
    C C5 0.2260(4) -0.1256(5) 1.0378(3) 0.0235(10) Uani . . 1.000
    C C6 0.2533(4) -0.1378(5) 0.9200(3) 0.0224(10) Uani . . 1.000
    C C8 0.1124(5) -0.3822(5) 0.7724(3) 0.0223(10) Uani . . 1.000
    C C10 0.1749(5) -0.5020(5) 0.6946(3) 0.0227(10) Uani . . 1.000
    C C11 0.3746(5) -0.4855(5) 0.6964(3) 0.0264(11) Uani . . 1.000
    C C12 0.4286(5) -0.5932(5) 0.6183(3) 0.0283(11) Uani . . 1.000
    C C13 0.2838(5) -0.7194(5) 0.5378(3) 0.0272(11) Uani . . 1.000
    C C14 0.0830(5) -0.7394(5) 0.5340(3) 0.0272(11) Uani . . 1.000
    C C15 0.0296(5) -0.6312(5) 0.6119(3) 0.0281(11) Uani . . 1.000
    H H2 0.29510 0.26470 0.88370 0.0320 Uiso calc R 1.000
    H H3 0.24570 0.28060 1.08060 0.0350 Uiso calc R 1.000
    H H4 0.20590 0.03730 1.17630 0.0350 Uiso calc R 1.000
    H H11 0.47420 -0.39890 0.75230 0.0320 Uiso calc R 1.000
    H H12 0.56480 -0.58090 0.61970 0.0340 Uiso calc R 1.000
    H H14 -0.01560 -0.82690 0.47810 0.0330 Uiso calc R 1.000
    H H15 -0.10690 -0.64390 0.61000 0.0340 Uiso calc R 1.000
loop_
    _atom_site_aniso_label
    _atom_site_aniso_U_11
    _atom_site_aniso_U_22
    _atom_site_aniso_U_33
    _atom_site_aniso_U_12
    _atom_site_aniso_U_13
    _atom_site_aniso_U_23
    Cl1 0.0248(5) 0.0392(6) 0.0206(5) 0.0065(4) 0.0017(3) -0.0027(4)
    Cl2 0.0410(6) 0.0383(7) 0.0287(5) 0.0173(4) 0.0097(4) -0.0077(5)
    Cl3 0.0255(5) 0.0408(7) 0.0250(5) 0.0041(4) 0.0029(4) -0.0004(5)
    O7 0.0182(12) 0.0304(16) 0.0218(12) 0.0080(10) -0.0010(9) -0.0090(12)
    O9 0.0186(12) 0.0338(17) 0.0259(13) 0.0086(10) 0.0015(10) -0.0080(13)
    C1 0.0126(16) 0.038(2) 0.0202(17) 0.0080(14) -0.0015(13) -0.0065(17)
    C2 0.0133(16) 0.028(2) 0.034(2) 0.0049(14) -0.0012(14) -0.0074(19)
    C3 0.0155(17) 0.034(2) 0.030(2) 0.0072(14) -0.0022(14) -0.0186(18)
    C4 0.0131(16) 0.046(3) 0.0215(18) 0.0067(15) -0.0005(13) -0.0130(19)
    C5 0.0130(16) 0.035(2) 0.0175(17) 0.0040(14) 0.0001(12) -0.0064(17)
    C6 0.0125(15) 0.030(2) 0.0190(17) 0.0049(13) -0.0020(12) -0.0112(17)
    C8 0.0175(17) 0.025(2) 0.0192(17) 0.0012(14) 0.0013(13) -0.0029(16)
    C10 0.0191(17) 0.028(2) 0.0186(17) 0.0066(14) 0.0022(13) -0.0046(17)
    C11 0.0200(17) 0.030(2) 0.0233(18) 0.0033(14) 0.0006(14) -0.0059(17)
    C12 0.0182(17) 0.039(2) 0.0259(19) 0.0082(15) 0.0051(14) -0.0045(18)
    C13 0.033(2) 0.028(2) 0.0235(19) 0.0140(16) 0.0087(15) -0.0016(18)
    C14 0.0249(18) 0.029(2) 0.0235(19) 0.0070(15) -0.0008(14) -0.0038(18)
    C15 0.0173(17) 0.032(2) 0.029(2) 0.0055(15) -0.0012(14) -0.0094(19)
_geom_special_details
;
Bond distances, angles <i>etc</i>. have been calculated using the rounded
fractional coordinates. All su's are estimated from the variances of the
(full) variance-covariance matrix. The cell e.s.d.'s are taken into account in
the estimation of distances, angles and torsion angles
;
loop_
    _geom_bond_atom_site_label_1
    _geom_bond_atom_site_label_2
    _geom_bond_site_symmetry_1
    _geom_bond_site_symmetry_2
    _geom_bond_distance
    _geom_bond_publ_flag
    Cl1 C1 . . 1.737(4) no
    Cl2 C13 . . 1.737(4) no
    Cl3 C5 . . 1.731(4) no
    O7 C6 . . 1.381(4) no
    O7 C8 . . 1.376(4) no
    O9 C8 . . 1.202(4) no
    C1 C2 . . 1.379(5) no
    C1 C6 . . 1.380(5) no
    C2 C3 . . 1.397(5) no
    C3 C4 . . 1.380(6) no
    C4 C5 . . 1.379(5) no
    C5 C6 . . 1.404(5) no
    C8 C10 . . 1.471(5) no
    C10 C11 . . 1.395(5) no
    C10 C15 . . 1.403(5) no
    C11 C12 . . 1.372(5) no
    C12 C13 . . 1.378(5) no
    C13 C14 . . 1.394(5) no
    C14 C15 . . 1.371(5) no
    C2 H2 . . 0.9500 no
    C3 H3 . . 0.9500 no
    C4 H4 . . 0.9500 no
    C11 H11 . . 0.9500 no
    C12 H12 . . 0.9500 no
    C14 H14 . . 0.9500 no
    C15 H15 . . 0.9500 no
loop_
    _geom_angle_atom_site_label_1
    _geom_angle_atom_site_label_2
    _geom_angle_atom_site_label_3
    _geom_angle_site_symmetry_1
    _geom_angle_site_symmetry_2
    _geom_angle_site_symmetry_3
    _geom_angle
    _geom_angle_publ_flag
    C6 O7 C8 . . . 117.2(3) no
    Cl1 C1 C2 . . . 119.7(3) no
    Cl1 C1 C6 . . . 118.1(3) no
    C2 C1 C6 . . . 122.2(3) no
    C1 C2 C3 . . . 118.5(4) no
    C2 C3 C4 . . . 120.4(4) no
    C3 C4 C5 . . . 120.3(3) no
    Cl3 C5 C4 . . . 121.1(3) no
    Cl3 C5 C6 . . . 118.7(3) no
    C4 C5 C6 . . . 120.2(3) no
    O7 C6 C1 . . . 120.4(3) no
    O7 C6 C5 . . . 121.1(3) no
    C1 C6 C5 . . . 118.3(3) no
    O7 C8 O9 . . . 122.9(3) no
    O7 C8 C10 . . . 110.6(3) no
    O9 C8 C10 . . . 126.5(3) no
    C8 C10 C11 . . . 121.9(3) no
    C8 C10 C15 . . . 119.0(3) no
    C11 C10 C15 . . . 119.0(3) no
    C10 C11 C12 . . . 120.7(3) no
    C11 C12 C13 . . . 119.5(4) no
    Cl2 C13 C12 . . . 119.8(3) no
    Cl2 C13 C14 . . . 119.1(3) no
    C12 C13 C14 . . . 121.2(3) no
    C13 C14 C15 . . . 119.1(3) no
    C10 C15 C14 . . . 120.5(3) no
    C1 C2 H2 . . . 121.00 no
    C3 C2 H2 . . . 121.00 no
    C2 C3 H3 . . . 120.00 no
    C4 C3 H3 . . . 120.00 no
    C3 C4 H4 . . . 120.00 no
    C5 C4 H4 . . . 120.00 no
    C10 C11 H11 . . . 120.00 no
    C12 C11 H11 . . . 120.00 no
    C11 C12 H12 . . . 120.00 no
    C13 C12 H12 . . . 120.00 no
    C13 C14 H14 . . . 120.00 no
    C15 C14 H14 . . . 120.00 no
    C10 C15 H15 . . . 120.00 no
    C14 C15 H15 . . . 120.00 no
loop_
    _geom_torsion_atom_site_label_1
    _geom_torsion_atom_site_label_2
    _geom_torsion_atom_site_label_3
    _geom_torsion_atom_site_label_4
    _geom_torsion_site_symmetry_1
    _geom_torsion_site_symmetry_2
    _geom_torsion_site_symmetry_3
    _geom_torsion_site_symmetry_4
    _geom_torsion
    _geom_torsion_publ_flag
    C8 O7 C6 C1 . . . . -76.3(4) no
    C8 O7 C6 C5 . . . . 109.5(4) no
    C6 O7 C8 O9 . . . . -18.4(5) no
    C6 O7 C8 C10 . . . . 160.7(3) no
    Cl1 C1 C2 C3 . . . . -178.2(3) no
    C6 C1 C2 C3 . . . . 1.6(6) no
    Cl1 C1 C6 O7 . . . . 3.2(5) no
    Cl1 C1 C6 C5 . . . . 177.6(3) no
    C2 C1 C6 O7 . . . . -176.6(3) no
    C2 C1 C6 C5 . . . . -2.2(5) no
    C1 C2 C3 C4 . . . . -0.1(6) no
    C2 C3 C4 C5 . . . . -0.8(6) no
    C3 C4 C5 Cl3 . . . . -179.3(3) no
    C3 C4 C5 C6 . . . . 0.1(5) no
    Cl3 C5 C6 O7 . . . . -4.9(4) no
    Cl3 C5 C6 C1 . . . . -179.3(3) no
    C4 C5 C6 O7 . . . . 175.7(3) no
    C4 C5 C6 C1 . . . . 1.3(5) no
    O7 C8 C10 C11 . . . . -15.5(5) no
    O7 C8 C10 C15 . . . . 167.8(3) no
    O9 C8 C10 C11 . . . . 163.6(4) no
    O9 C8 C10 C15 . . . . -13.1(6) no
    C8 C10 C11 C12 . . . . -176.4(3) no
    C15 C10 C11 C12 . . . . 0.3(5) no
    C8 C10 C15 C14 . . . . 176.7(3) no
    C11 C10 C15 C14 . . . . -0.1(6) no
    C10 C11 C12 C13 . . . . -0.4(6) no
    C11 C12 C13 Cl2 . . . . -178.4(3) no
    C11 C12 C13 C14 . . . . 0.2(6) no
    Cl2 C13 C14 C15 . . . . 178.7(3) no
    C12 C13 C14 C15 . . . . 0.0(6) no
    C13 C14 C15 C10 . . . . -0.1(6) no
_iucr_refine_instructions_details
;
TITL mk5 in P -1
CELL  0.71073   7.1584   8.1183  11.5338   95.352   99.852  105.854
ZERR     2.00   0.0010   0.0013   0.0016    0.011    0.010    0.010
LATT   1
SFAC  C   H   CL  O
UNIT   26   14   6   4
L.S. 12
BOND $H
ACTA
SIZE     0.18   0.20   0.32
SHEL 9999 0.81
TEMP -170
FMAP 2
CONF
PLAN 20
WGHT    0.096100    0.225600
FVAR       0.28506
MOLE   1
CL1   3    0.325254   -0.004361    0.722544    11.00000    0.02483    0.03916 =
         0.02056   -0.00274    0.00167    0.00651
CL2   3    0.351053   -0.859557    0.441150    11.00000    0.04100    0.03833 =
         0.02871   -0.00772    0.00975    0.01731
CL3   3    0.192591   -0.309134    1.106483    11.00000    0.02553    0.04076 =
         0.02500   -0.00045    0.00286    0.00412
O7    4    0.268577   -0.289081    0.862437    11.00000    0.01822    0.03042 =
         0.02185   -0.00902   -0.00098    0.00799
O9    4   -0.050029   -0.362751    0.761229    11.00000    0.01862    0.03379 =
         0.02592   -0.00802    0.00146    0.00863
C6    1    0.253336   -0.137791    0.920024    11.00000    0.01251    0.02995 =
         0.01901   -0.01119   -0.00203    0.00487
C1    1    0.282130    0.009618    0.866258    11.00000    0.01262    0.03768 =
         0.02015   -0.00647   -0.00151    0.00796
C8    1    0.112443   -0.382182    0.772365    11.00000    0.01748    0.02463 =
         0.01917   -0.00293    0.00129    0.00115
C5    1    0.226027   -0.125558    1.037753    11.00000    0.01302    0.03529 =
         0.01754   -0.00642    0.00013    0.00395
C14   1    0.082980   -0.739396    0.534005    11.00000    0.02491    0.02929 =
         0.02351   -0.00376   -0.00079    0.00701
AFIX  43
H14   2   -0.015557   -0.826871    0.478135    11.00000   -1.20000
AFIX   0
C11   1    0.374586   -0.485509    0.696430    11.00000    0.02004    0.02986 =
         0.02332   -0.00586    0.00057    0.00333
AFIX  43
H11   2    0.474163   -0.398907    0.752336    11.00000   -1.20000
AFIX   0
C2    1    0.278190    0.165542    0.923132    11.00000    0.01331    0.02814 =
         0.03410   -0.00742   -0.00116    0.00487
AFIX  43
H2    2    0.295111    0.264654    0.883724    11.00000   -1.20000
AFIX   0
C10   1    0.174862   -0.501952    0.694584    11.00000    0.01914    0.02776 =
         0.01857   -0.00460    0.00220    0.00664
C4    1    0.224190    0.029782    1.096534    11.00000    0.01308    0.04565 =
         0.02149   -0.01302   -0.00047    0.00668
AFIX  43
H4    2    0.205929    0.037252    1.176312    11.00000   -1.20000
AFIX   0
C12   1    0.428564   -0.593198    0.618288    11.00000    0.01822    0.03890 =
         0.02588   -0.00450    0.00514    0.00821
AFIX  43
H12   2    0.564811   -0.580863    0.619675    11.00000   -1.20000
AFIX   0
C3    1    0.248773    0.174436    1.039926    11.00000    0.01545    0.03382 =
         0.03016   -0.01855   -0.00215    0.00721
AFIX  43
H3    2    0.245668    0.280620    1.080624    11.00000   -1.20000
AFIX   0
C13   1    0.283762   -0.719368    0.537786    11.00000    0.03338    0.02838 =
         0.02347   -0.00156    0.00869    0.01401
C15   1    0.029596   -0.631241    0.611941    11.00000    0.01734    0.03185 =
         0.02891   -0.00943   -0.00119    0.00547
AFIX  43
H15   2   -0.106865   -0.643905    0.609998    11.00000   -1.20000
MOLE   2
HKLF 4
REM  mk5 in P -1
REM R1 =  0.0538 for   1738 Fo > 4sig(Fo)  and  0.0755 for all   2278 data
REM    163 parameters refined using      0 restraints
END
WGHT      0.0997      0.2209
REM Highest difference peak  0.843,  deepest hole -0.595,  1-sigma level  0.127
Q1    1   0.2143 -0.2137  1.0631  11.00000  0.05    0.84
Q2    1   0.3965 -0.7602  0.3970  11.00000  0.05    0.77
Q3    1   0.3500  0.0940  0.6789  11.00000  0.05    0.72
Q4    1   0.2845 -0.1061  0.7659  11.00000  0.05    0.69
Q5    1   0.1613 -0.4145  1.1508  11.00000  0.05    0.59
Q6    1   0.3250 -0.9582  0.4906  11.00000  0.05    0.57
Q7    1   0.0637 -0.2916  1.0412  11.00000  0.05    0.48
Q8    1   0.4457 -0.0487  0.7866  11.00000  0.05    0.47
Q9    1   0.2467 -0.8143  0.3665  11.00000  0.05    0.44
Q10   1   0.2375 -0.3761  0.9077  11.00000  0.05    0.43
Q11   1   0.2574 -0.2054  0.8028  11.00000  0.05    0.43
Q12   1  -0.1220 -0.4738  0.8012  11.00000  0.05    0.42
Q13   1   0.2259 -0.9871  0.4628  11.00000  0.05    0.42
Q14   1   0.3383 -0.3151  1.1747  11.00000  0.05    0.40
Q15   1   0.2031  0.0162  0.6509  11.00000  0.05    0.38
Q16   1   0.5621 -0.3364  0.6447  11.00000  0.05    0.37
Q17   1   0.4715 -0.8809  0.5039  11.00000  0.05    0.37
Q18   1   0.0031 -0.3944  1.0938  11.00000  0.05    0.36
Q19   1   0.3707 -0.1838  1.0987  11.00000  0.05    0.36
Q20   1   0.2743 -0.1173  1.0337  11.00000  0.05    0.36
;
