# Supplementary material for: 2,6-Dichloro­phen­yl 4-chloro­benzoate
Source: Acta Crystallogr Sect E Struct Rep Online. 2012 Nov 24;68(Pt 12):o3449. doi: 10.1107/S1600536812047204 (PMC3589026; doi:10.1107/S1600536812047204)
Supplement: Supplementary file 2 [file e-68-o3449-Isup2.hkl]

# 
# h,k,l, Fc-squared, Fo-squared, sigma(Fo-squared) and status flag 
# 
data_I
_shelx_title ' mk5 in P -1' 
_shelx_refln_list_code          4 
_shelx_F_calc_maximum      111.96 
_exptl_crystal_F_000       304.00 
_reflns_d_resolution_high  0.8102 
 
loop_ 
 _symmetry_equiv_pos_as_xyz 
 'x, y, z' 
 '-x, -y, -z' 
 
_cell_length_a     7.1584 
_cell_length_b     8.1183 
_cell_length_c    11.5338 
_cell_angle_alpha  95.352 
_cell_angle_beta   99.852 
_cell_angle_gamma 105.854 
 
_shelx_F_squared_multiplier     1.000 
 
loop_ 
 _refln_index_h 
 _refln_index_k 
 _refln_index_l 
 _refln_F_squared_calc 
 _refln_F_squared_meas 
 _refln_F_squared_sigma 
 _refln_observed_status 
   1   0   0        9.14        6.51      1.17 o 
   2   0   0     7647.41     8227.51    107.26 o 
   3   0   0     1082.06     1101.07     16.98 o 
   4   0   0      122.85      150.11      5.21 o 
   5   0   0        0.07       -0.82      2.57 o 
   6   0   0       12.50       10.91      4.92 o 
   7   0   0       80.28       92.64      8.05 o 
   8   0   0       32.64       41.91      6.87 o 
  -8   1   0       26.75       12.41      9.82 o 
  -7   1   0       19.05       28.66      5.54 o 
  -6   1   0       30.05       35.49      5.38 o 
  -5   1   0      234.44      251.78      7.22 o 
  -4   1   0     1718.11     2066.43     32.01 o 
  -3   1   0     4264.97     4575.61     64.79 o 
  -2   1   0     8629.11     9052.16    122.31 o 
  -1   1   0     1272.43     1131.79     17.04 o 
   0   1   0      528.18      445.38     12.15 o 
   1   1   0     1385.28     1316.47     20.52 o 
   2   1   0      469.95      527.78      9.58 o 
   3   1   0       90.51       92.40      3.90 o 
   4   1   0      554.12      529.76     10.47 o 
   5   1   0      366.09      364.75     16.55 o 
   6   1   0       46.01       45.00      5.98 o 
   7   1   0       16.73       20.29      8.10 o 
   8   1   0        0.97        0.96      5.94 o 
  -8   2   0      115.32      165.24     16.68 o 
  -7   2   0        1.27       -1.45      6.00 o 
  -6   2   0      165.17      174.46      8.50 o 
  -5   2   0      849.77      856.72     17.71 o 
  -4   2   0      465.60      489.37      9.73 o 
  -3   2   0       19.80       11.29      1.66 o 
  -2   2   0       67.65       71.49      2.59 o 
  -1   2   0      123.79       81.51      6.90 o 
   0   2   0        9.46        4.95      2.83 o 
   1   2   0     3796.78     3574.45     52.06 o 
   2   2   0      213.90      190.38      4.73 o 
   3   2   0      637.15      592.76     12.25 o 
   4   2   0       80.95       94.27      4.84 o 
   5   2   0      189.69      185.00      7.48 o 
   6   2   0      112.51      126.06      9.14 o 
   7   2   0        3.40        6.54      5.61 o 
  -8   3   0      215.07      231.13     17.62 o 
  -7   3   0      153.05      160.32     10.13 o 
  -6   3   0      291.43      312.34     10.58 o 
  -5   3   0       54.92       51.68      3.34 o 
  -4   3   0       30.65       29.64      2.42 o 
  -3   3   0        1.67        0.81      1.54 o 
  -2   3   0      179.38      140.62      4.13 o 
  -1   3   0     1211.09     1045.90     51.56 o 
   0   3   0      921.67      779.77     19.76 o 
   1   3   0      170.62      162.20      6.35 o 
   2   3   0        6.19       10.09      2.01 o 
   3   3   0        0.98       -2.42      2.47 o 
   4   3   0      152.44      154.48      6.71 o 
   5   3   0       20.01       18.94      4.92 o 
   6   3   0        0.12       -5.88      5.88 o 
   7   3   0       45.14       33.89     10.40 o 
  -8   4   0       79.58       76.74     28.92 o 
  -7   4   0        0.40        9.08      5.06 o 
  -6   4   0       16.35       14.72      4.71 o 
  -5   4   0       50.80       42.65      2.94 o 
  -4   4   0      122.42      104.46      4.91 o 
  -3   4   0      143.15      124.75      4.61 o 
  -2   4   0      479.01      439.74     19.61 o 
   0   4   0        2.41        1.79      2.38 o 
   1   4   0      232.91      211.63      7.11 o 
   2   4   0      359.05      344.14      7.47 o 
   3   4   0       70.62       59.28      4.09 o 
   4   4   0      107.66       95.20     10.00 o 
   5   4   0       78.13       72.49      7.52 o 
   6   4   0       93.29       76.22     10.44 o 
  -8   5   0       18.72        7.66      6.14 o 
  -7   5   0        0.26       -1.85      4.72 o 
  -6   5   0       60.00       64.56      6.04 o 
  -5   5   0       78.17       70.27      4.28 o 
  -4   5   0      356.12      316.67      8.25 o 
  -3   5   0       85.99       80.55      6.48 o 
  -2   5   0     1405.82     1443.15     73.34 o 
   0   5   0        9.42        8.16      2.32 o 
   1   5   0        3.89        2.79      2.54 o 
   2   5   0       22.60       25.12      3.62 o 
   3   5   0      511.23      493.23     16.27 o 
   4   5   0       95.31       99.09     21.04 o 
   5   5   0      305.23      240.31     16.84 o 
  -8   6   0       13.89        1.70      6.71 o 
  -7   6   0       31.97       34.70      6.49 o 
  -6   6   0      549.66      579.06     18.63 o 
  -5   6   0      484.81      475.52     15.37 o 
  -4   6   0      168.84      152.21      6.14 o 
  -1   6   0       27.15       32.37      6.15 o 
   0   6   0     1086.93     1038.65     30.44 o 
   1   6   0      175.07      190.07      7.18 o 
   2   6   0      883.65      822.46     21.32 o 
   3   6   0      363.43      351.25     15.08 o 
   4   6   0       97.79       77.76     13.14 o 
   5   6   0       90.93       64.43     11.60 o 
  -7   7   0      118.06      137.70     17.78 o 
  -6   7   0       10.83        5.37      7.61 o 
  -5   7   0       14.72       14.75      7.94 o 
  -4   7   0       16.55       24.24      5.91 o 
  -3   7   0       52.74       49.87     17.29 o 
  -1   7   0      323.58      259.17     15.01 o 
   0   7   0      672.96      663.19     17.15 o 
   1   7   0       98.86      101.13      7.16 o 
   2   7   0      395.95      395.08     14.60 o 
   3   7   0      193.14      204.46     28.33 o 
   4   7   0        0.48       -0.27      6.73 o 
  -7   8   0       48.81       39.15      7.18 o 
  -6   8   0       29.92       31.91      7.34 o 
  -4   8   0       49.00       36.60      5.46 o 
  -1   8   0       18.19       18.22      4.73 o 
   0   8   0      260.03      270.74     12.20 o 
   1   8   0       38.38       33.77      7.10 o 
   2   8   0       48.52       54.93      7.63 o 
  -5   9   0        9.71       12.96      5.64 o 
  -4   9   0        1.13        3.81      6.40 o 
  -2   9   0        3.08       -1.35      6.89 o 
  -1   9   0       19.08       17.23      9.97 o 
   0   9   0       22.65       10.19      5.95 o 
   1   9   0       74.00       72.63     13.84 o 
   2 -10   1       18.54       24.49     11.75 o 
  -1  -9   1        1.99        6.89     10.46 o 
   0  -9   1       98.17      105.38     19.87 o 
   1  -9   1        1.79       -3.28      5.23 o 
   2  -9   1        3.82        0.47      4.96 o 
   3  -9   1       28.40       24.74      8.12 o 
   4  -9   1       44.62       44.96      9.60 o 
   5  -9   1       22.78       25.74     10.28 o 
  -3  -8   1        9.36        5.68      6.26 o 
  -2  -8   1       14.63       10.78      5.93 o 
  -1  -8   1       53.39       51.59      6.79 o 
   0  -8   1      112.07      145.89      9.65 o 
   1  -8   1       27.27       19.26      7.26 o 
   2  -8   1       23.16       30.40      8.25 o 
   3  -8   1       54.79       59.41      6.00 o 
   4  -8   1        3.89        7.80      4.43 o 
   5  -8   1       45.35       58.50      6.99 o 
   6  -8   1       39.00       27.51      7.39 o 
  -4  -7   1       33.69       31.31      7.13 o 
  -3  -7   1        1.97        5.83      5.70 o 
  -2  -7   1       41.05       40.28      6.08 o 
  -1  -7   1       43.51       43.73      7.12 o 
   0  -7   1        1.18       13.55      3.96 o 
   1  -7   1      179.49      165.30      7.61 o 
   2  -7   1      218.94      237.10     10.30 o 
   3  -7   1      108.90       97.78      4.98 o 
   4  -7   1     1242.81     1192.55     30.85 o 
   5  -7   1      369.65      366.39     16.88 o 
   6  -7   1      357.36      379.76     17.69 o 
   7  -7   1        0.05       14.47      5.75 o 
  -5  -6   1       28.50       13.68     10.06 o 
  -4  -6   1        0.02        3.05      5.85 o 
  -3  -6   1        0.55        1.60      5.28 o 
  -2  -6   1       21.20       36.47      5.21 o 
  -1  -6   1      285.29      295.88      9.12 o 
   0  -6   1      178.72      187.21      9.09 o 
   1  -6   1     2357.76     2277.88     50.37 o 
   2  -6   1      501.52      443.02     12.59 o 
   3  -6   1     1352.34     1354.84     28.37 o 
   4  -6   1      476.80      437.16     10.80 o 
   5  -6   1       54.40       62.26      5.73 o 
   6  -6   1       97.67      105.28     11.24 o 
   7  -6   1       13.40       10.29      5.65 o 
   8  -6   1      130.58      121.56     10.49 o 
  -6  -5   1       21.47        6.65     11.15 o 
  -5  -5   1       34.19       24.19     10.40 o 
  -4  -5   1        2.24        0.32      5.51 o 
  -3  -5   1       40.58       41.15      6.61 o 
  -2  -5   1       72.40       69.87      5.60 o 
  -1  -5   1      853.46      751.68     14.67 o 
   0  -5   1       99.89       87.62      4.24 o 
   1  -5   1      393.52      322.49      8.30 o 
   2  -5   1      487.67      421.66      9.23 o 
   3  -5   1       34.28       32.40      3.84 o 
   4  -5   1       13.04       13.09      2.51 o 
   5  -5   1      616.57      555.87     20.69 o 
   6  -5   1       67.83       73.70     16.36 o 
   7  -5   1      277.30      285.08     12.10 o 
   8  -5   1       48.83       44.13     10.38 o 
  -6  -4   1        0.42       -2.43      8.59 o 
  -5  -4   1       94.87       75.82     18.79 o 
  -4  -4   1      400.44      375.46      9.76 o 
  -3  -4   1       19.06       20.38      3.88 o 
  -2  -4   1     1256.17     1197.40     18.96 o 
  -1  -4   1      446.38      414.98      8.43 o 
   0  -4   1        0.54       -0.29      1.63 o 
   1  -4   1        8.67       26.62      2.25 o 
   2  -4   1      558.35      424.96     10.86 o 
   3  -4   1     1190.62     1011.61     16.65 o 
   4  -4   1      507.77      427.93      8.28 o 
   5  -4   1      362.88      315.55      8.68 o 
   6  -4   1       35.37       40.33      5.76 o 
   7  -4   1      184.14      170.11     10.62 o 
   8  -4   1       22.43       14.78      9.24 o 
  -7  -3   1      187.09      171.54     14.88 o 
  -6  -3   1      665.94      664.74     18.05 o 
  -5  -3   1      182.40      179.47      8.56 o 
  -4  -3   1     1553.50     1563.21     28.88 o 
  -3  -3   1        2.34       -2.53      2.53 o 
  -2  -3   1       28.40       26.47      2.24 o 
  -1  -3   1       73.22       69.19      2.89 o 
   0  -3   1     1166.73      940.74     17.26 o 
   1  -3   1      277.11      235.77      7.87 o 
   2  -3   1      804.58      691.74     12.54 o 
   3  -3   1      217.92      211.02      4.82 o 
   4  -3   1       25.00       24.04      2.47 o 
   5  -3   1       36.78       39.17      3.74 o 
   6  -3   1        2.51        2.31      3.68 o 
   7  -3   1      219.43      221.89     16.76 o 
   8  -3   1       67.42       57.84     12.55 o 
  -7  -2   1      318.53      319.84     17.48 o 
  -6  -2   1        2.66        1.59      4.53 o 
  -5  -2   1       50.88       51.50      4.55 o 
  -4  -2   1        3.51        1.84      2.70 o 
  -3  -2   1      108.81       98.70      4.43 o 
  -2  -2   1        9.12        7.00      1.79 o 
  -1  -2   1     2468.94     2339.43     33.15 o 
   0  -2   1       12.20       11.66      1.52 o 
   1  -2   1     1138.84      943.57     28.86 o 
   2  -2   1      129.02      107.35      3.07 o 
   3  -2   1       18.18       22.81      2.60 o 
   4  -2   1      126.42      121.55      4.37 o 
   5  -2   1        1.36        2.57      2.78 o 
   6  -2   1        2.47       -1.10      3.84 o 
   7  -2   1      198.96      220.42     16.42 o 
   8  -2   1       31.89       30.27     12.80 o 
  -8  -1   1       42.59       42.04      8.24 o 
  -7  -1   1        0.49       -3.14      4.90 o 
  -6  -1   1        8.59       -0.09      4.13 o 
  -5  -1   1      108.31      113.91      5.73 o 
  -4  -1   1       42.02       41.58      2.66 o 
  -3  -1   1      350.31      361.44      6.81 o 
  -2  -1   1       42.71       43.53      2.13 o 
  -1  -1   1     2734.82     2579.99     38.03 o 
   0  -1   1     1134.54      926.50     13.86 o 
   1  -1   1     1754.02     1630.99     28.70 o 
   2  -1   1      419.38      419.82      7.79 o 
   3  -1   1       26.45       33.80      2.56 o 
   4  -1   1     1882.97     2117.25     36.34 o 
   5  -1   1       40.25       43.25      3.61 o 
   6  -1   1     1265.83     1380.95     30.24 o 
   7  -1   1      138.03      168.80     21.43 o 
   8  -1   1      205.47      182.93     10.93 o 
  -8   0   1        5.05       -3.26      5.51 o 
  -7   0   1        7.50        5.14      4.56 o 
  -6   0   1       62.47       80.54      7.87 o 
  -5   0   1      216.36      225.14      6.51 o 
  -4   0   1      245.40      295.19      7.03 o 
  -3   0   1     1313.30     1295.27     20.41 o 
  -2   0   1      866.35      893.64     13.49 o 
  -1   0   1      477.79      497.02      7.55 o 
   0   0   1      191.20      196.20      3.96 o 
   1   0   1     3713.58     4024.26     65.79 o 
   2   0   1     9131.40    10222.47    141.66 o 
   3   0   1     1589.12     1611.30     23.76 o 
   4   0   1     3498.94     3714.26     57.36 o 
   5   0   1       10.12       11.65      2.83 o 
   6   0   1     1074.10     1189.69     29.38 o 
   7   0   1        0.12       -3.85      7.65 o 
   8   0   1       54.65       49.75      7.71 o 
  -8   1   1        4.03        3.34      8.83 o 
  -7   1   1       98.54      132.22     10.23 o 
  -6   1   1      191.82      202.90      8.48 o 
  -5   1   1      356.89      310.87      9.05 o 
  -4   1   1        1.58        6.31      3.74 o 
  -3   1   1      206.65      189.44      4.43 o 
  -2   1   1        0.40       -1.15      1.50 o 
  -1   1   1     3211.95     3873.13    181.89 o 
   1   1   1     4300.87     4665.47     69.58 o 
   2   1   1      534.99      561.82     10.54 o 
   3   1   1     1154.62     1086.05     19.11 o 
   4   1   1     1363.75     1325.14     23.66 o 
   5   1   1       55.10       61.65      5.99 o 
   6   1   1       14.96       18.90      5.39 o 
   7   1   1      408.74      396.03     15.93 o 
  -8   2   1      319.85      325.71     38.03 o 
  -7   2   1      101.58      101.27     11.77 o 
  -6   2   1      438.37      462.52     13.23 o 
  -5   2   1      142.15      155.99      5.34 o 
  -4   2   1      311.23      269.16      6.17 o 
  -3   2   1        1.05        1.33      1.72 o 
  -2   2   1     4863.22     4627.45    104.40 o 
  -1   2   1      147.10      177.33     14.15 o 
   0   2   1      487.71      484.67     18.84 o 
   1   2   1     2363.40     2432.36     38.56 o 
   2   2   1       71.41       77.65      3.01 o 
   3   2   1      450.78      420.26     14.02 o 
   4   2   1       85.06       94.21      4.86 o 
   5   2   1     1880.61     1823.00     35.80 o 
   6   2   1        9.38        2.91      6.22 o 
   7   2   1      100.07      101.93     14.79 o 
  -8   3   1        4.13        9.05      8.99 o 
  -7   3   1       19.23       10.03      5.33 o 
  -6   3   1      536.59      555.35     16.42 o 
  -5   3   1      655.62      602.38     11.67 o 
  -4   3   1     1515.45     1518.29     24.96 o 
  -3   3   1       42.03       34.77      2.27 o 
  -2   3   1     2024.39     2137.23     74.74 o 
  -1   3   1      395.95      407.83     24.24 o 
   1   3   1      103.41      111.59      4.06 o 
   2   3   1     1801.31     1779.18     28.48 o 
   3   3   1        1.58       -0.94      2.44 o 
   4   3   1      235.25      214.35      7.65 o 
   5   3   1        4.32        0.40      4.46 o 
   6   3   1       10.16        6.20      8.88 o 
   7   3   1        0.65       14.13     12.24 o 
  -8   4   1       16.19        9.85      6.49 o 
  -7   4   1      431.25      452.33     16.37 o 
  -6   4   1      174.86      177.37     11.40 o 
  -5   4   1      312.90      299.92      8.22 o 
  -4   4   1      997.64     1010.70     19.09 o 
  -3   4   1      511.34      516.98     32.61 o 
  -2   4   1      109.89      154.20     15.14 o 
  -1   4   1     2869.14     2709.09    129.71 o 
   1   4   1     1158.28     1130.62     22.24 o 
   2   4   1       33.15       22.63      3.48 o 
   3   4   1      126.64      125.66      9.81 o 
   4   4   1        4.07        0.57      4.61 o 
   5   4   1       21.20       16.45      5.76 o 
   6   4   1      146.34      130.70     33.35 o 
  -8   5   1       17.61       20.06      6.77 o 
  -7   5   1       43.74       49.95     10.71 o 
  -6   5   1      165.69      172.68      8.43 o 
  -5   5   1      270.78      263.32      8.38 o 
  -4   5   1      279.46      287.56     13.31 o 
  -3   5   1      241.29      226.31     20.31 o 
  -2   5   1       18.31       -6.40      8.12 o 
   0   5   1        3.11        7.88      5.17 o 
   1   5   1        1.72       -2.22      3.48 o 
   2   5   1       71.74       58.17      4.41 o 
   3   5   1      103.54      106.97     10.32 o 
   4   5   1        1.39       -3.93      5.25 o 
   5   5   1      126.92      136.38     40.98 o 
  -8   6   1        9.46        0.78      6.16 o 
  -7   6   1        8.14        4.75      5.41 o 
  -6   6   1        2.72       -2.05      4.30 o 
  -5   6   1       20.17       18.43      3.46 o 
  -4   6   1       14.38        8.98     11.44 o 
  -3   6   1       63.12       41.23     12.80 o 
  -2   6   1        1.97       -0.12      7.26 o 
   0   6   1       17.83        5.29      6.15 o 
   1   6   1      382.53      373.65     11.23 o 
   2   6   1      185.04      171.88      9.25 o 
   3   6   1       52.81       37.82      7.75 o 
   4   6   1      316.56      320.70     15.99 o 
  -7   7   1        9.41        5.24      7.56 o 
  -6   7   1        1.06       -1.87      4.36 o 
  -5   7   1       20.49       22.68     14.71 o 
  -4   7   1       44.15       24.37     15.75 o 
  -3   7   1      169.39      168.23     20.67 o 
   0   7   1        9.55       18.34      7.14 o 
   1   7   1      107.88       98.53      7.51 o 
   2   7   1      117.35      108.72      7.73 o 
   3   7   1      205.06      180.42     21.17 o 
  -7   8   1        3.90        6.24      7.20 o 
  -6   8   1       59.40       54.72      6.39 o 
   1   8   1      220.49      252.40     12.90 o 
   2   8   1        5.76       -3.43      6.25 o 
   2 -10   2       25.73       33.58      6.92 o 
  -1  -9   2       58.22       76.48      9.25 o 
   0  -9   2        8.87       -2.66      5.96 o 
   1  -9   2      167.59      185.91     11.00 o 
   2  -9   2        0.00       -4.66      4.66 o 
   3  -9   2      104.17      115.12     10.21 o 
   4  -9   2        7.82       11.94      5.45 o 
   5  -9   2       11.06       17.58      6.04 o 
  -3  -8   2        0.01       -3.12      6.46 o 
  -2  -8   2        2.38        5.30     10.71 o 
  -1  -8   2      152.44      186.29     11.92 o 
   0  -8   2       43.64       51.65      7.98 o 
   1  -8   2      133.74      130.20      8.30 o 
   2  -8   2        0.10       -3.37      5.91 o 
   3  -8   2       70.86       71.10      6.55 o 
   4  -8   2       44.60       30.19      5.62 o 
   5  -8   2        0.33       -5.26      5.26 o 
   6  -8   2       96.76      106.33      8.79 o 
  -4  -7   2       23.33       10.02     11.39 o 
  -3  -7   2       23.57       13.44      6.16 o 
  -2  -7   2      115.17      131.66     10.03 o 
  -1  -7   2       15.32        6.46      6.93 o 
   0  -7   2        0.80        0.43      6.08 o 
   1  -7   2       79.76       65.63      5.13 o 
   2  -7   2      139.47      149.14      7.03 o 
   3  -7   2       32.83       38.26      4.58 o 
   4  -7   2       68.40       86.86     11.12 o 
   5  -7   2       37.15       42.95     10.12 o 
   6  -7   2       16.13       18.21      5.28 o 
   7  -7   2      101.40      117.89      8.81 o 
  -5  -6   2       47.18       36.40     10.99 o 
  -4  -6   2        1.59        8.47      6.04 o 
  -3  -6   2       48.54       45.22     20.38 o 
  -2  -6   2        1.64        4.48      8.19 o 
  -1  -6   2       50.48       44.18      5.12 o 
   0  -6   2       35.76       28.75      3.40 o 
   1  -6   2        4.51       70.38      5.86 o 
   2  -6   2        0.43        6.44      4.47 o 
   3  -6   2      190.63      195.87      6.46 o 
   4  -6   2       15.81       21.86      5.26 o 
   5  -6   2      677.28      680.21     24.49 o 
   6  -6   2       64.01       82.55      9.33 o 
   7  -6   2      322.71      330.57     14.99 o 
  -6  -5   2       82.91       37.45     11.72 o 
  -5  -5   2       39.00       46.66     11.41 o 
  -4  -5   2       97.54       86.23     11.62 o 
  -3  -5   2       22.98       17.64      3.79 o 
  -2  -5   2      513.56      477.33     10.94 o 
  -1  -5   2      105.64      118.71      4.90 o 
   0  -5   2       59.49       56.74      2.90 o 
   1  -5   2        1.05        0.90      1.79 o 
   2  -5   2      558.07      462.60      8.68 o 
   3  -5   2      245.47      217.77      7.84 o 
   4  -5   2      149.14      133.57      5.55 o 
   5  -5   2      311.93      293.75     10.73 o 
   6  -5   2        7.38        8.03      4.84 o 
   7  -5   2        8.53        8.53      5.62 o 
   8  -5   2       34.88       48.36     11.32 o 
  -6  -4   2       69.43       51.81      9.22 o 
  -5  -4   2      508.38      520.86     16.00 o 
  -4  -4   2       30.27       41.40      5.00 o 
  -3  -4   2        1.72       -0.82      2.74 o 
  -2  -4   2      285.52      305.83     11.67 o 
  -1  -4   2     1841.37     1748.71     29.41 o 
   0  -4   2      800.68      741.14     13.28 o 
   1  -4   2       12.84       13.41      1.89 o 
   2  -4   2     1367.68     1196.00     19.40 o 
   3  -4   2       11.20       10.17      2.12 o 
   4  -4   2       45.58       38.82      2.80 o 
   5  -4   2        3.81       -1.26      3.22 o 
   6  -4   2      807.98      838.52     24.70 o 
   7  -4   2       34.41       25.81     13.78 o 
   8  -4   2      283.27      272.88     19.12 o 
  -7  -3   2      104.23      112.31     11.47 o 
  -6  -3   2       50.34       58.79     10.06 o 
  -5  -3   2      724.55      683.62     17.16 o 
  -4  -3   2        9.45       23.19      6.69 o 
  -3  -3   2     2034.58     2082.62     32.44 o 
  -2  -3   2      595.23      591.24     10.88 o 
  -1  -3   2     1646.16     1568.06     24.83 o 
   0  -3   2     1446.75     1240.96     20.80 o 
   1  -3   2      226.14      195.57      4.62 o 
   2  -3   2      230.29      215.61      5.03 o 
   3  -3   2     1510.59     1359.99     21.16 o 
   4  -3   2        0.14        3.47      2.61 o 
   5  -3   2      366.41      345.98     10.10 o 
   6  -3   2      242.14      235.28      9.17 o 
   7  -3   2       20.15       23.50     10.89 o 
   8  -3   2        0.78        5.15      9.81 o 
  -7  -2   2      132.10      133.95     11.72 o 
  -6  -2   2      290.17      308.39     11.13 o 
  -5  -2   2      318.33      307.18     10.22 o 
  -4  -2   2      146.74      144.45      4.66 o 
  -3  -2   2     2016.15     1987.98     29.52 o 
  -2  -2   2        3.91        1.82      1.82 o 
  -1  -2   2      338.94      311.17      6.63 o 
   0  -2   2     8353.49     7319.44    103.61 o 
   1  -2   2      516.22      418.62      6.81 o 
   2  -2   2      291.83      285.06      5.75 o 
   3  -2   2     1761.79     1737.87     26.97 o 
   4  -2   2      255.26      260.57      6.36 o 
   5  -2   2      220.67      235.53      6.43 o 
   6  -2   2        4.04        9.28      4.05 o 
   7  -2   2       72.58      101.59     10.37 o 
   8  -2   2       22.82       -3.32      9.97 o 
  -8  -1   2       96.67       96.36     13.11 o 
  -7  -1   2       51.04       50.76      8.60 o 
  -6  -1   2      443.48      447.58     13.83 o 
  -5  -1   2       20.86       20.29      2.94 o 
  -4  -1   2       13.54        9.34      2.12 o 
  -3  -1   2       88.44       88.64      3.03 o 
  -2  -1   2     1909.74     1824.28     25.70 o 
  -1  -1   2      775.00      686.67     10.24 o 
   0  -1   2      799.08      693.14     10.60 o 
   1  -1   2     4996.92     4598.30     68.62 o 
   2  -1   2       68.89       80.16      3.04 o 
   3  -1   2       61.20       66.97      2.82 o 
   4  -1   2      566.50      617.38     10.91 o 
   5  -1   2       72.91       77.40      4.45 o 
   6  -1   2      898.74      965.48     25.25 o 
   7  -1   2        8.36       13.44      7.15 o 
   8  -1   2      483.63      436.15     30.58 o 
  -8   0   2        7.46       -8.61      8.61 o 
  -7   0   2      111.81      124.90      7.96 o 
  -6   0   2       51.33       45.63      4.48 o 
  -5   0   2      103.48      109.67      4.84 o 
  -4   0   2      238.89      217.81      5.60 o 
  -3   0   2        0.80       -1.77      1.77 o 
  -2   0   2       61.29       60.04      2.23 o 
  -1   0   2      202.93      186.67      3.85 o 
   0   0   2      141.95      139.31      3.10 o 
   1   0   2      527.00      581.35     11.36 o 
   2   0   2     3021.61     3285.41     54.39 o 
   3   0   2      204.40      236.83      5.43 o 
   4   0   2     1733.02     1893.55     32.43 o 
   5   0   2       87.68      111.76      5.66 o 
   6   0   2      938.92      896.26     21.76 o 
   7   0   2      281.97      305.63     13.66 o 
  -8   1   2       51.70       40.88     10.03 o 
  -7   1   2      633.25      662.96     26.34 o 
  -6   1   2       27.24       32.21      4.68 o 
  -5   1   2      391.02      400.60     10.06 o 
  -4   1   2        5.28        4.37      3.09 o 
  -3   1   2      813.69      828.65     15.88 o 
  -2   1   2      530.21      525.38      9.15 o 
  -1   1   2      115.00      156.66     16.00 o 
   0   1   2      995.96     1242.71     44.07 o 
   1   1   2       19.21       27.74      2.00 o 
   2   1   2        5.70        7.53      2.03 o 
   3   1   2      233.90      220.50      6.93 o 
   4   1   2      602.29      573.90     12.06 o 
   5   1   2      639.72      635.22     14.61 o 
   6   1   2      185.83      200.20     11.88 o 
   7   1   2       22.78       26.09      6.50 o 
  -8   2   2       39.42       49.41     11.51 o 
  -7   2   2      140.50      143.58      9.36 o 
  -6   2   2       11.08       12.39      4.73 o 
  -5   2   2       58.49       53.11      3.18 o 
  -4   2   2      480.43      464.01      9.09 o 
  -3   2   2      319.15      309.40      7.93 o 
  -2   2   2       18.78       29.63      5.46 o 
  -1   2   2      368.46      603.74     35.20 o 
   1   2   2      444.40      449.04      8.32 o 
   2   2   2     3973.98     4096.91     71.61 o 
   3   2   2        7.68        9.79      2.20 o 
   4   2   2      188.33      196.59      7.46 o 
   5   2   2       17.81        7.46      3.94 o 
   6   2   2      147.47      155.45      9.49 o 
   7   2   2       11.38        9.01     10.89 o 
  -8   3   2       30.40       20.00      8.52 o 
  -7   3   2      335.65      329.02     17.87 o 
  -6   3   2       87.18       93.29      8.19 o 
  -5   3   2      376.85      363.34      8.05 o 
  -4   3   2       62.14       68.39      6.41 o 
  -3   3   2      189.04      170.52     20.55 o 
  -2   3   2       74.56       86.51     12.18 o 
  -1   3   2      648.41      728.77     41.35 o 
   0   3   2     2126.30     2322.80    116.66 o 
   1   3   2      440.97      371.62      8.15 o 
   2   3   2      186.71      164.34      4.95 o 
   3   3   2      212.92      218.97      5.78 o 
   4   3   2        7.97        8.09      3.32 o 
   5   3   2      254.52      234.77     11.76 o 
   6   3   2      118.66      159.76     15.76 o 
  -8   4   2      317.81      297.53     19.22 o 
  -7   4   2       18.23       16.44      5.63 o 
  -6   4   2      155.59      144.24     13.77 o 
  -5   4   2       28.86       18.11      3.03 o 
  -4   4   2      135.16       97.82     12.24 o 
  -3   4   2     1799.55     2038.89    103.99 o 
  -2   4   2      419.50      711.54     41.72 o 
  -1   4   2     1797.17     2079.63    103.00 o 
   1   4   2      337.43      296.28     14.92 o 
   2   4   2      650.28      606.48     12.05 o 
   3   4   2      853.99      821.31     21.06 o 
   4   4   2        2.20       -3.17      4.89 o 
   5   4   2      294.00      275.93     13.54 o 
   6   4   2       34.33       28.58     11.16 o 
  -8   5   2       81.83       96.11      9.37 o 
  -7   5   2       50.61       54.95      8.37 o 
  -6   5   2      185.17      168.11      8.32 o 
  -5   5   2      797.94      798.54     22.06 o 
  -4   5   2      565.62      536.06     37.53 o 
  -3   5   2       96.36      107.56     16.37 o 
  -2   5   2      225.89      252.65     22.40 o 
   1   5   2      134.74      114.94     10.46 o 
   2   5   2      337.58      308.71      9.20 o 
   3   5   2      128.89      108.86      8.33 o 
   4   5   2       16.93        8.59      8.71 o 
   5   5   2       18.31        4.71      5.99 o 
  -8   6   2       47.67       35.38      8.77 o 
  -7   6   2      189.44      205.15     17.11 o 
  -6   6   2      116.17      109.57      7.34 o 
  -5   6   2       85.19       83.19      8.25 o 
  -4   6   2       39.72        9.48     11.57 o 
  -3   6   2      243.66      298.18     26.70 o 
  -2   6   2      270.05      239.48     23.26 o 
   1   6   2       35.67       34.07      6.46 o 
   2   6   2      219.74      198.19      9.57 o 
   3   6   2       22.25       11.31     10.38 o 
   4   6   2      363.15      354.38     25.72 o 
  -7   7   2        1.82        2.53      5.00 o 
  -6   7   2        1.39       -0.88     10.47 o 
  -5   7   2      121.08      136.11     22.89 o 
  -4   7   2      130.03      128.85     22.40 o 
  -3   7   2       75.71       87.99     16.86 o 
   1   7   2       60.02       44.93      6.18 o 
   2   7   2        6.05        6.40      5.82 o 
   3   7   2        0.02        3.76      6.95 o 
  -6   8   2        2.70       -2.20      6.35 o 
   1   8   2        9.18        2.64      5.64 o 
   2   8   2       39.87       33.42      6.77 o 
  -1  -9   3       50.34       41.37      7.26 o 
   0  -9   3       35.92       39.21      6.43 o 
   1  -9   3      280.08      376.79     16.07 o 
   2  -9   3        2.51        3.54      5.54 o 
   3  -9   3       18.79       37.00      6.55 o 
   4  -9   3       53.81       68.62      7.70 o 
   5  -9   3        0.04       -1.94      6.22 o 
  -3  -8   3        7.98        5.66      7.10 o 
  -2  -8   3      177.40      220.00     29.51 o 
  -1  -8   3       10.02       12.27      5.84 o 
   0  -8   3       41.68       34.75      7.70 o 
   1  -8   3       19.71       18.02      4.97 o 
   2  -8   3       74.36       81.55      6.69 o 
   3  -8   3        0.52        3.55      4.05 o 
   4  -8   3      110.05      131.46      9.65 o 
   5  -8   3      472.83      515.71     17.70 o 
   6  -8   3       95.19       99.49     10.21 o 
  -4  -7   3       22.54       23.63     22.40 o 
  -3  -7   3       40.95       42.44      7.83 o 
  -2  -7   3        1.14        9.65      5.84 o 
  -1  -7   3       31.35       27.33      6.73 o 
   0  -7   3       96.55      100.41      7.11 o 
   1  -7   3        5.19       -4.34      4.34 o 
   2  -7   3      551.70      553.45     16.75 o 
   3  -7   3       91.51       81.97      6.31 o 
   4  -7   3       58.64       55.20      5.92 o 
   5  -7   3       67.08       72.52      8.17 o 
   6  -7   3      259.75      255.57     15.58 o 
   7  -7   3      155.54      147.50     14.03 o 
  -5  -6   3        8.28        8.94     16.18 o 
  -4  -6   3        3.62       -2.36      8.87 o 
  -3  -6   3      173.73      201.10     12.16 o 
  -2  -6   3      151.56      160.38      9.98 o 
  -1  -6   3      321.20      360.05     14.35 o 
   0  -6   3        6.00        0.95      4.72 o 
   1  -6   3      208.11      206.70      7.85 o 
   2  -6   3       48.72       41.80      3.51 o 
   3  -6   3       65.51       61.70      5.40 o 
   4  -6   3       59.08       58.50      5.95 o 
   5  -6   3      186.39      202.95     13.69 o 
   6  -6   3       11.66        5.79      5.22 o 
   7  -6   3      144.05      133.78     16.06 o 
  -6  -5   3       92.20       54.28     28.00 o 
  -5  -5   3        2.55        6.60      9.48 o 
  -4  -5   3      605.53      597.91     29.46 o 
  -3  -5   3       27.92       28.52      3.83 o 
  -2  -5   3       39.13       38.21      3.75 o 
  -1  -5   3      121.75      118.70      7.37 o 
   0  -5   3      115.97      106.49      4.09 o 
   1  -5   3      144.57      117.72      4.83 o 
   2  -5   3        1.88        3.67      1.89 o 
   3  -5   3        1.05       -0.89      2.04 o 
   4  -5   3       17.21       11.54      3.32 o 
   5  -5   3        2.39       -3.94      3.94 o 
   6  -5   3      159.90      168.54     10.20 o 
   7  -5   3       73.47       83.03     22.27 o 
  -6  -4   3        7.15       -1.14      5.94 o 
  -5  -4   3        0.84       12.09      4.86 o 
  -4  -4   3       42.70       41.33      4.30 o 
  -3  -4   3       92.69       85.08      5.02 o 
  -2  -4   3       68.49       79.09      4.12 o 
  -1  -4   3      190.46      182.89      6.20 o 
   0  -4   3      253.10      245.83      6.75 o 
   1  -4   3      258.76      229.53      5.64 o 
   2  -4   3      148.96      135.31      4.41 o 
   3  -4   3      120.01       94.01      4.52 o 
   4  -4   3      502.25      499.40     11.79 o 
   5  -4   3      297.79      288.68      9.72 o 
   6  -4   3       49.35       51.41      6.78 o 
   7  -4   3       37.69       34.03      9.54 o 
   8  -4   3        4.42       -4.18      9.83 o 
  -7  -3   3        0.37        5.50      5.79 o 
  -6  -3   3      122.83      124.27      7.87 o 
  -5  -3   3       81.53       88.95      7.30 o 
  -4  -3   3      457.66      470.05     11.14 o 
  -3  -3   3      125.91      155.31      6.83 o 
  -2  -3   3       57.82       60.78      3.12 o 
  -1  -3   3       94.36       87.83      3.76 o 
   0  -3   3      449.74      446.99      9.01 o 
   1  -3   3     1359.60     1225.21     20.18 o 
   2  -3   3        0.83        0.44      2.06 o 
   3  -3   3     2233.98     2263.58     36.47 o 
   4  -3   3        7.75        9.32      2.26 o 
   5  -3   3       12.89        9.37      3.64 o 
   6  -3   3      264.42      253.54      9.98 o 
   7  -3   3      185.48      216.72     13.00 o 
   8  -3   3       12.33        0.79     10.23 o 
  -7  -2   3       49.53       41.77      6.36 o 
  -6  -2   3       46.74       38.65      5.62 o 
  -5  -2   3       19.75       21.86      4.40 o 
  -4  -2   3       23.32       21.18      2.47 o 
  -3  -2   3       95.52       82.41      3.14 o 
  -2  -2   3      792.82      710.55     11.13 o 
  -1  -2   3     2174.21     2075.87     29.13 o 
   0  -2   3    12533.98    11770.81    189.26 o 
   1  -2   3     1293.70     1138.02     17.96 o 
   2  -2   3      105.97      100.62      3.73 o 
   3  -2   3      229.15      226.60      5.45 o 
   4  -2   3     1087.13     1116.96     18.74 o 
   5  -2   3      165.67      166.02      6.50 o 
   6  -2   3      142.34      152.59      8.32 o 
   7  -2   3      224.26      224.37     13.15 o 
   8  -2   3        2.56       -5.91     10.34 o 
  -8  -1   3        4.48        4.92      6.61 o 
  -7  -1   3       35.01       19.82      5.61 o 
  -6  -1   3       40.96       39.97      6.25 o 
  -5  -1   3      467.01      444.11      9.79 o 
  -4  -1   3      974.82     1012.49     17.06 o 
  -3  -1   3     1289.00     1218.85     19.55 o 
  -2  -1   3     2931.59     2834.04     42.39 o 
  -1  -1   3      115.52      115.05      3.76 o 
   0  -1   3     1632.40     1593.81     25.46 o 
   1  -1   3     1700.05     1607.05     23.24 o 
   2  -1   3      333.75      287.91      6.25 o 
   3  -1   3        4.51        1.93      2.10 o 
   4  -1   3      822.76      769.89     13.10 o 
   5  -1   3       27.94       25.45      4.42 o 
   6  -1   3       49.93       46.28      5.72 o 
   7  -1   3      124.97      138.41      9.73 o 
  -8   0   3      457.23      387.59     22.47 o 
  -7   0   3      130.69      142.97     10.93 o 
  -6   0   3      373.21      345.34      9.88 o 
  -5   0   3      979.23      980.64     18.24 o 
  -4   0   3      399.74      412.04     14.93 o 
  -3   0   3       54.06       67.64      3.20 o 
  -2   0   3        1.94        1.23      1.54 o 
  -1   0   3     1492.52     1554.18     24.22 o 
   0   0   3      168.71      152.40      5.54 o 
   1   0   3     3668.94     3996.75     62.78 o 
   2   0   3      464.36      469.37      9.81 o 
   3   0   3       54.18       64.91      4.04 o 
   4   0   3      112.76      132.13      5.46 o 
   5   0   3     1540.89     1523.36     33.73 o 
   6   0   3       96.82       99.42      7.54 o 
   7   0   3       97.61       78.97      9.10 o 
  -8   1   3      323.66      291.41     18.89 o 
  -7   1   3       92.15       94.44     11.68 o 
  -6   1   3       33.86       49.10      5.02 o 
  -5   1   3        1.06        0.17      2.92 o 
  -4   1   3      533.93      536.55     10.43 o 
  -3   1   3      632.74      602.25     10.86 o 
  -2   1   3      482.54      485.92      9.66 o 
  -1   1   3     4440.95     6730.47    227.59 o 
   0   1   3      604.67      728.60     40.14 o 
   1   1   3      149.39      173.07      8.02 o 
   2   1   3      284.01      336.04      7.46 o 
   3   1   3      118.33      116.26      5.48 o 
   4   1   3        0.10       -0.52      2.69 o 
   5   1   3        6.82       -4.05      4.05 o 
   6   1   3        7.41       -0.73      4.95 o 
   7   1   3      118.00      104.77     11.65 o 
  -8   2   3        9.73       21.18      8.79 o 
  -7   2   3       36.42       41.01      5.97 o 
  -6   2   3      100.38      111.11      8.01 o 
  -5   2   3       68.22       68.44      3.93 o 
  -4   2   3      923.31      900.19     15.73 o 
  -3   2   3        5.75       10.38      2.21 o 
  -2   2   3      822.04      991.63     54.15 o 
  -1   2   3      181.69      236.40     20.80 o 
   0   2   3      550.90      667.24     36.43 o 
   1   2   3      110.08      134.05      6.57 o 
   2   2   3        0.06        2.85      1.99 o 
   3   2   3        0.67        3.85      2.39 o 
   4   2   3      568.34      564.26     12.92 o 
   5   2   3       67.32       73.50      5.51 o 
   6   2   3      145.85      151.02     14.86 o 
   7   2   3       19.65       19.86     11.10 o 
  -8   3   3       26.64       24.61      6.51 o 
  -7   3   3      100.54      108.57     11.48 o 
  -6   3   3       62.43       70.26      7.02 o 
  -5   3   3      140.34      134.03      5.31 o 
  -4   3   3      417.13      409.19     10.18 o 
  -3   3   3      203.26      258.43     23.26 o 
  -2   3   3     3198.81     4873.75    234.06 o 
  -1   3   3       36.86       76.79     15.14 o 
   1   3   3       40.03       41.15      3.18 o 
   2   3   3      273.52      322.79      8.23 o 
   3   3   3      447.12      421.54     10.58 o 
   4   3   3        7.76       11.48      4.92 o 
   5   3   3       22.28       31.52      6.40 o 
   6   3   3      131.42      126.02     29.35 o 
  -8   4   3        3.76       -0.42      7.79 o 
  -7   4   3        2.88        5.33      5.52 o 
  -6   4   3     1230.40     1273.24     37.32 o 
  -5   4   3      173.80      149.55      6.17 o 
  -4   4   3      647.58      701.45     46.52 o 
  -3   4   3        3.96       -3.94      7.88 o 
  -2   4   3       20.42       13.29      9.72 o 
  -1   4   3       57.98       61.78     12.43 o 
   1   4   3       88.59       93.02      5.55 o 
   2   4   3       40.12       25.01      4.80 o 
   3   4   3       36.87       32.48      4.90 o 
   4   4   3      180.25      154.50      9.22 o 
   5   4   3       35.15       28.41      7.68 o 
  -8   5   3       37.18       38.39     10.07 o 
  -7   5   3       47.19       52.88      5.99 o 
  -6   5   3       27.52       19.00      4.75 o 
  -5   5   3      218.46      218.03     12.54 o 
  -4   5   3       87.12       85.90     17.11 o 
  -3   5   3      300.12      284.64     25.97 o 
  -2   5   3      955.23     1095.38     61.90 o 
   1   5   3      227.38      219.95      9.64 o 
   2   5   3        5.61        6.10      3.31 o 
   3   5   3      223.12      194.80     14.26 o 
   4   5   3      248.54      221.11     13.15 o 
   5   5   3        3.57       -1.63      6.49 o 
  -8   6   3       61.76       54.06     10.80 o 
  -7   6   3       32.31       32.94      5.95 o 
  -6   6   3      132.55      150.63     12.53 o 
  -5   6   3      915.93      909.43     58.70 o 
  -4   6   3       18.59       29.78     13.17 o 
  -3   6   3      916.33     1175.37     68.42 o 
  -2   6   3      107.10       86.14     14.40 o 
   1   6   3      301.64      311.96     18.71 o 
   2   6   3      195.08      175.85     10.11 o 
   3   6   3      107.12      115.78     18.77 o 
   4   6   3       30.69       21.94      7.80 o 
  -7   7   3      157.78      167.26     10.02 o 
  -6   7   3      520.24      488.43     43.81 o 
  -5   7   3       80.55       81.10     20.18 o 
  -4   7   3       30.96       45.16     16.74 o 
  -3   7   3        0.18       -2.09     12.18 o 
   1   7   3      194.23      203.91     15.75 o 
   2   7   3        1.48       -0.37      6.00 o 
   3   7   3        0.00       -5.87      5.87 o 
  -6   8   3        0.71       -8.61     16.12 o 
   1   8   3        7.15        7.97      5.83 o 
  -1  -9   4       13.76       14.54      7.02 o 
   0  -9   4        1.89       -2.96      6.56 o 
   1  -9   4       22.52       24.29      5.86 o 
   2  -9   4       28.63       22.05      5.91 o 
   3  -9   4       36.79       32.75      5.89 o 
   4  -9   4      148.41      162.07      9.96 o 
   5  -9   4        5.12        5.57      6.34 o 
  -3  -8   4        0.08       -9.57      9.57 o 
  -2  -8   4        0.20        8.61      6.39 o 
  -1  -8   4       35.08       30.76      6.41 o 
   0  -8   4      109.08      128.44     12.12 o 
   1  -8   4      250.46      270.51     11.65 o 
   2  -8   4      151.32      167.90      9.72 o 
   3  -8   4      100.36      105.95      7.90 o 
   4  -8   4        8.61        8.23      5.23 o 
   5  -8   4       70.45       91.32      8.26 o 
   6  -8   4       18.63       22.51      6.64 o 
  -4  -7   4       20.12        6.81     19.07 o 
  -3  -7   4       57.51       59.51     20.32 o 
  -2  -7   4       41.33       28.66      6.17 o 
  -1  -7   4      165.95      218.14     12.28 o 
   0  -7   4       12.00        3.89      5.47 o 
   1  -7   4        3.84       -1.36      4.26 o 
   2  -7   4       40.13       33.13      5.00 o 
   3  -7   4      153.49      179.67     10.99 o 
   4  -7   4       15.31        8.56      4.92 o 
   5  -7   4      130.96      129.84     12.82 o 
   6  -7   4       63.67       58.92      7.60 o 
  -5  -6   4       45.17       38.56     12.63 o 
  -4  -6   4      184.90      196.72     50.76 o 
  -3  -6   4        5.62        5.96      6.51 o 
  -2  -6   4       71.15       70.23     11.64 o 
  -1  -6   4       84.36       85.93      6.26 o 
   0  -6   4      119.09      108.18      5.30 o 
   1  -6   4      183.02      164.25      6.37 o 
   2  -6   4      274.70      226.66      7.09 o 
   3  -6   4      595.32      602.83     18.46 o 
   4  -6   4       48.08       51.65     10.35 o 
   5  -6   4       29.82       30.53      7.17 o 
   6  -6   4      107.70      120.65     12.22 o 
   7  -6   4       11.01       20.74      9.02 o 
  -6  -5   4      172.75      189.32     25.35 o 
  -5  -5   4        5.53       15.07     10.88 o 
  -4  -5   4      192.21      208.26     15.76 o 
  -3  -5   4      120.27      123.03      6.54 o 
  -2  -5   4      255.94      262.81     14.35 o 
  -1  -5   4        5.84        3.68      2.73 o 
   0  -5   4     1374.30     1318.22     23.18 o 
   1  -5   4        0.34        3.13      2.13 o 
   2  -5   4      323.73      278.49      6.50 o 
   3  -5   4       14.23       11.30      2.81 o 
   4  -5   4       11.79       11.89      4.05 o 
   5  -5   4        2.56       -5.45      5.45 o 
   6  -5   4       26.79       25.25      6.03 o 
   7  -5   4       70.24       52.12     10.50 o 
  -6  -4   4       19.36       23.67      5.98 o 
  -5  -4   4       21.22       20.26      5.64 o 
  -4  -4   4       20.47       14.48      3.84 o 
  -3  -4   4      376.67      376.20      8.85 o 
  -2  -4   4       55.49       47.28      3.21 o 
  -1  -4   4      607.44      561.84     11.30 o 
   0  -4   4        6.28        3.26      2.85 o 
   1  -4   4        2.67        5.51      2.23 o 
   2  -4   4      298.42      287.42      7.41 o 
   3  -4   4      376.60      379.84      9.20 o 
   4  -4   4      619.25      624.85     17.46 o 
   5  -4   4      159.24      172.05      8.07 o 
   6  -4   4      131.71      138.81     13.49 o 
   7  -4   4      129.52      128.10     14.21 o 
  -7  -3   4        0.93       -1.82      5.57 o 
  -6  -3   4       57.81       59.59      8.20 o 
  -5  -3   4      138.22      148.88      7.81 o 
  -4  -3   4      216.50      217.56      7.58 o 
  -3  -3   4       71.72       64.97      3.58 o 
  -2  -3   4      217.38      229.45      6.00 o 
  -1  -3   4     1632.68     1521.76     27.31 o 
   0  -3   4      489.43      438.51      9.69 o 
   1  -3   4     3144.39     2673.02     43.30 o 
   2  -3   4      200.95      182.07      5.12 o 
   3  -3   4      339.25      332.14      8.85 o 
   4  -3   4       20.76       17.88      2.74 o 
   5  -3   4      140.33      147.23      6.38 o 
   6  -3   4        1.31       -2.28      4.26 o 
   7  -3   4       50.76       50.28      9.18 o 
  -7  -2   4        1.06       -0.76      5.01 o 
  -6  -2   4      155.46      143.24      8.14 o 
  -5  -2   4      119.14      117.42      6.88 o 
  -4  -2   4        0.59       -1.54      2.11 o 
  -3  -2   4      713.23      740.64     12.16 o 
  -2  -2   4       44.59       43.59      2.37 o 
  -1  -2   4        0.81       -0.48      1.68 o 
   0  -2   4       68.17       64.02      2.63 o 
   1  -2   4      649.89      595.50      9.67 o 
   2  -2   4      972.39      872.77     13.84 o 
   3  -2   4       37.29       29.80      2.45 o 
   4  -2   4      145.09      143.76      4.69 o 
   5  -2   4       35.73       24.05      4.29 o 
   6  -2   4        1.49        2.97      4.55 o 
   7  -2   4        0.99        0.10      5.51 o 
  -8  -1   4        2.97       -8.46      8.46 o 
  -7  -1   4       26.94       20.90      7.15 o 
  -6  -1   4        0.25       -5.20      5.20 o 
  -5  -1   4       10.89        6.54      3.06 o 
  -4  -1   4      107.89      108.68      4.30 o 
  -3  -1   4      263.35      279.96      6.57 o 
  -2  -1   4      133.95      124.75      4.05 o 
  -1  -1   4     2958.89     3059.47     45.85 o 
   0  -1   4       22.21       24.11      2.82 o 
   1  -1   4     1447.85     1363.58     21.88 o 
   2  -1   4       28.06       34.85      3.21 o 
   3  -1   4       44.91       50.20      2.97 o 
   4  -1   4      372.16      397.01      8.54 o 
   5  -1   4       55.31       59.81      6.23 o 
   6  -1   4        1.83        2.64      4.44 o 
   7  -1   4      131.50      150.89     19.58 o 
  -8   0   4        5.78        0.23      9.22 o 
  -7   0   4      215.25      197.46     11.77 o 
  -6   0   4       14.27       14.70      4.39 o 
  -5   0   4       22.77       22.62      4.00 o 
  -4   0   4     1630.33     1639.71     30.75 o 
  -3   0   4      129.78      118.15      4.16 o 
  -2   0   4     4546.97     4635.37     67.65 o 
  -1   0   4      140.64      152.14      6.13 o 
   0   0   4       73.22       72.92      3.30 o 
   1   0   4      270.06      287.25      7.15 o 
   2   0   4      445.20      445.29     10.46 o 
   3   0   4     1075.80     1152.53     22.54 o 
   4   0   4        0.91       -2.70      2.70 o 
   5   0   4     1416.16     1517.89     33.20 o 
   6   0   4       22.32       26.52      5.58 o 
   7   0   4        0.40       -2.05      5.94 o 
  -8   1   4       28.54       13.46      8.53 o 
  -7   1   4      120.97      128.98     14.07 o 
  -6   1   4     1202.89     1208.72     27.74 o 
  -5   1   4      640.24      594.64     13.24 o 
  -4   1   4     1347.41     1319.88     22.39 o 
  -3   1   4        3.72        5.14      1.69 o 
  -2   1   4      442.36      516.18     11.67 o 
  -1   1   4       79.98      118.55      7.36 o 
   0   1   4     1168.80     1422.51     41.25 o 
   1   1   4      952.44     1142.60     19.14 o 
   2   1   4     1765.84     1985.77     32.66 o 
   3   1   4      482.17      524.42     13.74 o 
   4   1   4       51.44       52.12      4.11 o 
   5   1   4       11.83        8.68      4.06 o 
   6   1   4       40.72       57.88      6.98 o 
   7   1   4        6.30       11.80     21.11 o 
  -8   2   4       13.71       14.57      8.23 o 
  -7   2   4      471.08      458.84     16.20 o 
  -6   2   4      214.85      196.29      8.90 o 
  -5   2   4       21.71       18.44      2.84 o 
  -4   2   4      387.91      399.41     12.98 o 
  -3   2   4     1903.62     2170.42     78.45 o 
  -2   2   4      898.43     1259.79     69.16 o 
  -1   2   4     4656.96     9405.02    444.87 o 
   0   2   4      973.88     1247.60     65.35 o 
   1   2   4      353.14      415.29      9.80 o 
   2   2   4       49.91       52.05      4.01 o 
   3   2   4       47.95       50.77      3.97 o 
   4   2   4      125.63      145.59      6.87 o 
   5   2   4       18.64        2.66      9.01 o 
   6   2   4      584.07      622.27     29.41 o 
  -8   3   4        0.28       -5.65      5.65 o 
  -7   3   4       13.15       12.92      6.27 o 
  -6   3   4      219.92      216.32     11.76 o 
  -5   3   4     1590.92     1603.87     29.60 o 
  -4   3   4      433.04      461.77     18.13 o 
  -3   3   4     1180.29     1229.51     68.91 o 
  -2   3   4       84.00      130.20     17.72 o 
  -1   3   4        0.80        8.25      8.49 o 
   1   3   4       44.03       50.51      4.46 o 
   2   3   4      376.85      439.83     12.96 o 
   3   3   4      319.08      332.72     11.70 o 
   4   3   4      170.94      174.60     10.14 o 
   5   3   4      147.79      133.48     10.04 o 
   6   3   4        5.72       18.33     10.34 o 
  -8   4   4       20.10       49.07     11.94 o 
  -7   4   4        1.58        3.63      6.57 o 
  -6   4   4      111.51      122.37      6.97 o 
  -5   4   4      122.98      124.56      7.03 o 
  -4   4   4        1.05        3.32      9.72 o 
  -3   4   4       21.97       35.81     12.80 o 
  -2   4   4        2.55       24.37     12.06 o 
   1   4   4      437.13      376.08     18.95 o 
   2   4   4        3.05        1.38      2.95 o 
   3   4   4       14.87       11.41      4.56 o 
   4   4   4        0.19        6.30      5.64 o 
   5   4   4        2.03        7.89      6.54 o 
  -8   5   4        1.13       -1.44     14.28 o 
  -7   5   4       33.46       34.63      6.06 o 
  -6   5   4        0.75       -3.84      3.84 o 
  -5   5   4       10.08       -5.41     10.21 o 
  -4   5   4       58.52       51.07     15.75 o 
  -3   5   4       14.23       20.31     13.54 o 
  -2   5   4       39.61       80.85     17.97 o 
   1   5   4      275.74      226.68     14.77 o 
   2   5   4       82.93       98.26      7.69 o 
   3   5   4      240.55      196.11     10.07 o 
   4   5   4       35.75       18.84      6.61 o 
  -8   6   4        0.10        4.99      5.87 o 
  -7   6   4       16.74        2.65      7.06 o 
  -6   6   4        4.95       15.51     15.63 o 
  -5   6   4        0.01       -4.06     13.78 o 
  -4   6   4      128.25      138.44     22.77 o 
  -3   6   4       74.35      104.97     20.80 o 
  -2   6   4      473.28      560.30     40.24 o 
   1   6   4      533.14      552.18     27.20 o 
   2   6   4        3.15        3.32      5.13 o 
   3   6   4       29.46       21.02      6.64 o 
   4   6   4        6.12        2.65      6.49 o 
  -7   7   4        1.24       -4.96      4.96 o 
  -6   7   4      120.47       83.68     24.00 o 
  -5   7   4       39.84       40.86     18.21 o 
  -4   7   4      654.14      670.07     48.49 o 
  -3   7   4        4.87      -15.26     15.26 o 
   1   7   4        1.40       -3.32      8.49 o 
   2   7   4      118.22      122.77     15.20 o 
  -6   8   4       18.84       15.51     21.17 o 
  -1  -9   5        1.61        1.75      6.69 o 
   0  -9   5        9.16       10.38      6.48 o 
   1  -9   5        9.10        0.83      5.73 o 
   2  -9   5      104.91      119.55     12.81 o 
   3  -9   5       47.09       55.45      7.06 o 
   4  -9   5       39.12       51.16      7.14 o 
  -3  -8   5       23.44       13.70     25.90 o 
  -2  -8   5        1.36       -6.15      6.15 o 
  -1  -8   5        2.50       -5.07      5.60 o 
   0  -8   5        7.64       16.36      5.72 o 
   1  -8   5        1.36        5.48      5.16 o 
   2  -8   5        0.17       -4.51      4.51 o 
   3  -8   5       25.80       16.76      5.37 o 
   4  -8   5        6.68        8.98      5.63 o 
   5  -8   5       48.50       59.63      7.40 o 
  -4  -7   5        4.60      -10.04     10.97 o 
  -3  -7   5       14.09       -7.63     10.77 o 
  -2  -7   5       19.80       18.58      6.64 o 
  -1  -7   5       49.89       48.65      7.69 o 
   0  -7   5       80.08       73.72     22.36 o 
   1  -7   5        6.78       -2.11      4.88 o 
   2  -7   5      148.71      151.51     17.23 o 
   3  -7   5       32.25       30.67      5.25 o 
   4  -7   5       13.89       11.64      5.25 o 
   5  -7   5       21.83       16.52      5.89 o 
   6  -7   5        0.65       -0.26      8.88 o 
  -5  -6   5       37.91       20.44     12.31 o 
  -4  -6   5        1.75       -2.19      9.76 o 
  -3  -6   5        2.78        0.65      9.36 o 
  -2  -6   5      255.67      264.26     12.19 o 
  -1  -6   5      420.75      433.41     17.91 o 
   0  -6   5      139.25      146.52      6.36 o 
   1  -6   5        0.04       -3.32      3.32 o 
   2  -6   5       31.67       20.39      4.86 o 
   3  -6   5        0.83        0.19      4.47 o 
   4  -6   5      213.54      222.35     22.56 o 
   5  -6   5       36.82       34.67      6.31 o 
   6  -6   5      348.71      359.22     41.35 o 
   7  -6   5       89.06      108.29     29.53 o 
  -6  -5   5       19.21        6.65     12.18 o 
  -5  -5   5      442.66      555.36     19.03 o 
  -4  -5   5        4.68       13.86      5.12 o 
  -3  -5   5      527.71      593.18     13.85 o 
  -2  -5   5       71.98       78.85      4.67 o 
  -1  -5   5       24.82       19.93      3.31 o 
   0  -5   5       35.13       25.54      3.25 o 
   1  -5   5       52.14       49.20      4.23 o 
   2  -5   5      160.66      130.03      7.96 o 
   3  -5   5      691.13      648.06     14.15 o 
   4  -5   5      128.21      129.32      6.91 o 
   5  -5   5       11.17        1.72      4.87 o 
   6  -5   5       95.12       97.59     26.83 o 
   7  -5   5       20.29        7.21      9.63 o 
  -6  -4   5      162.75      192.12     10.65 o 
  -5  -4   5      101.64      124.60     11.17 o 
  -4  -4   5        1.85       -1.52      4.05 o 
  -3  -4   5      198.35      218.76      8.38 o 
  -2  -4   5      139.00      144.38      5.97 o 
  -1  -4   5      331.75      301.18      7.63 o 
   0  -4   5     2191.65     2117.04     36.26 o 
   1  -4   5     1011.19      898.26     15.91 o 
   2  -4   5       87.23       81.83      3.92 o 
   3  -4   5      161.00      142.04      7.70 o 
   4  -4   5      131.68      122.78      5.55 o 
   5  -4   5       35.85       42.03      9.05 o 
   6  -4   5      104.37       88.41     11.44 o 
   7  -4   5      340.81      358.34     35.81 o 
  -7  -3   5       14.89       11.65      6.20 o 
  -6  -3   5      154.23      164.20      9.59 o 
  -5  -3   5       27.96       26.42      4.96 o 
  -4  -3   5      189.22      191.74      8.43 o 
  -3  -3   5        0.00       -2.21      2.21 o 
  -2  -3   5     2166.21     2179.87     31.46 o 
  -1  -3   5       65.72       53.32      4.00 o 
   0  -3   5       71.13       59.39      2.82 o 
   1  -3   5      529.18      430.56      7.82 o 
   2  -3   5        0.18       -0.21      2.19 o 
   3  -3   5      483.85      473.13     10.36 o 
   4  -3   5       39.16       37.39      4.07 o 
   5  -3   5      576.54      598.13     15.91 o 
   6  -3   5       66.68       64.58     10.46 o 
   7  -3   5      156.11      154.67      9.83 o 
  -7  -2   5        9.61       -5.55      5.55 o 
  -6  -2   5       27.58       22.68      5.73 o 
  -5  -2   5      202.77      190.83      8.57 o 
  -4  -2   5      242.51      221.54      6.38 o 
  -3  -2   5       11.36        6.19      2.10 o 
  -2  -2   5       53.85       48.24      2.79 o 
  -1  -2   5       30.62       20.19      1.99 o 
   0  -2   5       13.33       20.64      2.06 o 
   1  -2   5      124.25      122.90      4.05 o 
   2  -2   5     1145.86     1099.55     17.21 o 
   3  -2   5        9.26        6.01      2.49 o 
   4  -2   5      354.63      381.12     11.48 o 
   5  -2   5       83.82       89.34      6.50 o 
   6  -2   5      100.13      113.28      9.56 o 
   7  -2   5       16.98       10.50      5.94 o 
  -8  -1   5        1.81       -5.27      8.27 o 
  -7  -1   5      664.01      609.22     37.87 o 
  -6  -1   5        0.02        0.92      5.53 o 
  -5  -1   5      324.68      309.23      8.80 o 
  -4  -1   5      144.44      144.15      5.54 o 
  -3  -1   5       84.07       88.63      3.94 o 
  -2  -1   5       41.28       50.96      2.94 o 
  -1  -1   5      218.40      195.84      6.79 o 
   0  -1   5        0.29        3.07      1.93 o 
   1  -1   5      278.76      273.12      6.52 o 
   2  -1   5      102.98      104.23      4.77 o 
   3  -1   5      172.51      183.33      7.78 o 
   4  -1   5      376.16      391.20     11.01 o 
   5  -1   5      456.21      468.85     13.93 o 
   6  -1   5      288.89      289.45     13.46 o 
   7  -1   5       18.51       19.04      6.31 o 
  -8   0   5       87.92       85.28     13.43 o 
  -7   0   5        3.09        4.77      7.42 o 
  -6   0   5        8.09        8.87      5.79 o 
  -5   0   5       17.04       17.66      3.52 o 
  -4   0   5       41.06       42.30      2.93 o 
  -3   0   5       21.50       18.53      2.42 o 
  -2   0   5     1466.74     1679.78     35.76 o 
  -1   0   5      288.53      308.34      9.41 o 
   0   0   5     2297.47     2501.07     40.15 o 
   1   0   5       58.96       57.81      2.80 o 
   2   0   5     2993.31     3433.51     61.17 o 
   3   0   5       19.47       24.76      3.62 o 
   4   0   5       17.22       15.24      4.76 o 
   5   0   5       91.89      104.63     10.33 o 
   6   0   5      309.31      317.49     12.73 o 
   7   0   5       52.07       39.26      9.04 o 
  -8   1   5        3.18       -3.24      8.13 o 
  -7   1   5       11.63       10.36      5.69 o 
  -6   1   5       92.94       96.17      7.27 o 
  -5   1   5        2.75        7.35      3.00 o 
  -4   1   5      206.78      198.14      5.43 o 
  -3   1   5     1208.10     1262.40     21.23 o 
  -2   1   5       39.33       67.92      3.98 o 
  -1   1   5      770.20      835.31     19.73 o 
   0   1   5     1024.34     1150.50     21.05 o 
   1   1   5      281.42      276.75      9.28 o 
   2   1   5      139.26      193.15      6.44 o 
   3   1   5      172.01      190.03      6.88 o 
   4   1   5      317.83      341.68     11.17 o 
   5   1   5       43.71       48.23      8.90 o 
   6   1   5      198.86      227.19     17.64 o 
  -8   2   5       56.13       40.17      6.87 o 
  -7   2   5       29.17       25.85      5.74 o 
  -6   2   5      591.41      549.26     16.01 o 
  -5   2   5       80.01       74.33      7.91 o 
  -4   2   5      362.34      347.33      9.42 o 
  -3   2   5      990.79     1219.30     69.78 o 
  -2   2   5      802.90     1124.17     63.62 o 
  -1   2   5      250.01      432.69     30.89 o 
   0   2   5      154.66      217.20     19.07 o 
   1   2   5     1936.52     2160.63     40.20 o 
   2   2   5      142.15      149.98      5.46 o 
   3   2   5     1058.65     1098.37     23.39 o 
   4   2   5       61.90       79.86      7.12 o 
   5   2   5       61.96       71.65     18.14 o 
   6   2   5        1.17       -8.22      8.22 o 
  -8   3   5      730.89      712.04     36.69 o 
  -7   3   5        8.15        8.31      6.28 o 
  -6   3   5      233.16      224.11      9.54 o 
  -5   3   5     1233.77     1181.34     34.28 o 
  -4   3   5       76.27       83.12      7.06 o 
  -3   3   5       47.77       73.35     16.98 o 
  -2   3   5     1058.50     1573.35     85.28 o 
  -1   3   5      218.72      360.45     27.81 o 
   1   3   5      728.44      724.94     31.53 o 
   2   3   5      262.60      278.74     12.38 o 
   3   3   5      225.43      199.95      8.96 o 
   4   3   5       20.47       13.11      5.70 o 
   5   3   5      100.87      122.05     12.18 o 
  -8   4   5      481.08      478.45     17.37 o 
  -7   4   5        3.42       11.56      6.40 o 
  -6   4   5      479.17      472.13     41.41 o 
  -5   4   5       15.48       20.55     12.43 o 
  -4   4   5      194.96      207.36     28.30 o 
  -3   4   5      638.55      800.27     52.42 o 
  -2   4   5      706.91     1267.66     74.08 o 
   1   4   5        2.79        7.63      6.15 o 
   2   4   5      342.66      303.44      8.88 o 
   3   4   5       44.54       41.99      7.10 o 
   4   4   5      375.55      354.42     14.24 o 
   5   4   5       11.17        6.21      6.41 o 
  -8   5   5       95.57      108.07     29.66 o 
  -7   5   5      160.17      172.37     13.69 o 
  -6   5   5       62.91       71.61      6.22 o 
  -5   5   5      419.20      367.59     35.07 o 
  -4   5   5      199.86      235.66     27.81 o 
  -3   5   5        3.56      -12.06     12.06 o 
  -2   5   5       20.44        4.92     10.09 o 
   1   5   5      510.91      496.19     24.74 o 
   2   5   5        6.72       12.74      5.17 o 
   3   5   5       69.50       64.25     13.26 o 
   4   5   5        0.96       -3.09      5.90 o 
  -7   6   5      102.13      138.70     21.79 o 
  -6   6   5       36.60       28.06     18.58 o 
  -5   6   5       75.71       82.94     21.66 o 
  -4   6   5        0.34       -7.75     14.89 o 
  -3   6   5      193.89      216.84     29.78 o 
   2   6   5      105.72      106.73      8.83 o 
   3   6   5       41.29       43.94      7.58 o 
  -7   7   5       12.01       23.75     21.04 o 
  -6   7   5       50.80       39.38     21.78 o 
  -5   7   5       36.86       27.69     19.69 o 
  -4   7   5      316.19      249.20     33.35 o 
  -3   7   5       15.72       -2.58     12.80 o 
   1   7   5      115.43      150.63     14.52 o 
   2   7   5       91.27       82.05     11.57 o 
  -6   8   5        5.68        9.11     20.55 o 
   0  -9   6       48.43       51.93      7.86 o 
   1  -9   6        1.31       -5.79      5.79 o 
   2  -9   6       78.82       86.27      8.32 o 
   3  -9   6       25.92       20.53      6.61 o 
  -2  -8   6        7.95        2.78      9.85 o 
  -1  -8   6      164.18      200.32     32.49 o 
   0  -8   6       19.48       25.96      8.82 o 
   1  -8   6       21.57       23.70      5.83 o 
   2  -8   6        0.30       -1.52      5.19 o 
   3  -8   6       33.03       34.92      6.28 o 
   4  -8   6       22.06       28.09      6.59 o 
   5  -8   6       37.85       53.51     11.20 o 
  -4  -7   6      246.52      300.35     77.22 o 
  -3  -7   6       90.46      128.90     19.32 o 
  -2  -7   6        1.34       -8.83      8.83 o 
  -1  -7   6       42.84       34.39      7.05 o 
   0  -7   6       30.13       21.37      5.36 o 
   1  -7   6       18.89       22.71      5.43 o 
   2  -7   6       46.23       51.01      6.44 o 
   3  -7   6        1.60        1.48      5.00 o 
   4  -7   6       24.94        9.42      5.84 o 
   5  -7   6        3.50        4.10      8.56 o 
   6  -7   6       54.95       44.00     10.89 o 
  -5  -6   6        0.55       -6.92     12.00 o 
  -4  -6   6       20.44        7.99     10.58 o 
  -3  -6   6        4.05        0.55      8.42 o 
  -2  -6   6       33.60       27.13      5.38 o 
  -1  -6   6        1.98       -2.13      3.50 o 
   0  -6   6      101.55       92.96      5.43 o 
   1  -6   6       80.98       70.73      4.84 o 
   2  -6   6       24.47       20.89      4.44 o 
   3  -6   6       16.89       10.15      4.06 o 
   4  -6   6       13.10       11.94      7.54 o 
   5  -6   6       48.15       38.84     10.40 o 
   6  -6   6       27.33       12.86      9.20 o 
  -5  -5   6        0.83       -5.85      5.85 o 
  -4  -5   6       19.58       33.19      6.09 o 
  -3  -5   6      112.00      127.28      7.61 o 
  -2  -5   6        0.03       -3.38      3.38 o 
  -1  -5   6       21.33       14.77      3.56 o 
   0  -5   6        1.04       -2.45      2.82 o 
   1  -5   6       21.39       20.16      2.81 o 
   2  -5   6        2.78       -1.97      3.03 o 
   3  -5   6      134.28      134.12      6.34 o 
   4  -5   6        8.53        7.58      4.10 o 
   5  -5   6      114.79       96.80      8.45 o 
   6  -5   6        6.04       12.02      9.71 o 
   7  -5   6       69.33       65.96     28.92 o 
  -6  -4   6       38.07       36.98      6.64 o 
  -5  -4   6        1.51        0.10      4.74 o 
  -4  -4   6      184.19      200.29      9.45 o 
  -3  -4   6       33.41       28.52      8.20 o 
  -2  -4   6      235.31      235.81      8.76 o 
  -1  -4   6      455.23      454.64     11.24 o 
   0  -4   6      824.01      784.03     16.81 o 
   1  -4   6      229.19      235.26      7.17 o 
   2  -4   6      340.92      322.13      8.74 o 
   3  -4   6       46.38       40.50      3.76 o 
   4  -4   6      716.70      748.81     18.45 o 
   5  -4   6      126.11      141.51     12.76 o 
   6  -4   6       55.52       55.36     22.89 o 
  -7  -3   6      226.98      231.92     12.14 o 
  -6  -3   6      123.00      132.48      9.17 o 
  -5  -3   6      352.76      359.97     12.21 o 
  -4  -3   6      789.58      834.24     20.18 o 
  -3  -3   6       91.53       81.89      3.86 o 
  -2  -3   6      605.87      598.55     10.68 o 
  -1  -3   6        9.81        5.28      2.28 o 
   0  -3   6     1181.18     1125.01     17.90 o 
   1  -3   6      392.51      373.02      8.57 o 
   2  -3   6      806.50      780.75     13.74 o 
   3  -3   6        1.04        2.50      2.77 o 
   4  -3   6      552.96      557.48     21.34 o 
   5  -3   6       37.40       35.75      7.69 o 
   6  -3   6       11.49        3.28      6.07 o 
   7  -3   6        6.63       -2.58      5.67 o 
  -7  -2   6      489.44      476.57     30.06 o 
  -6  -2   6        0.02       -4.63      4.63 o 
  -5  -2   6      471.71      494.08     14.05 o 
  -4  -2   6        3.28       -0.67      4.87 o 
  -3  -2   6      171.83      166.91      5.51 o 
  -2  -2   6        2.90        1.86      2.25 o 
  -1  -2   6      986.48      933.46     15.70 o 
   0  -2   6      327.76      316.45      7.01 o 
   1  -2   6      686.77      668.39     13.15 o 
   2  -2   6      551.46      544.11     10.30 o 
   3  -2   6       30.03       21.95      2.83 o 
   4  -2   6      166.63      185.89     12.45 o 
   5  -2   6     1144.81     1191.25     31.72 o 
   6  -2   6      110.80      125.70      9.09 o 
   7  -2   6       14.66       12.86      6.15 o 
  -8  -1   6       27.59       28.18     10.84 o 
  -7  -1   6       45.24       46.90     11.81 o 
  -6  -1   6      177.34      178.26     10.99 o 
  -5  -1   6       90.02      100.33      6.73 o 
  -4  -1   6      635.86      642.52     15.27 o 
  -3  -1   6     1036.80     1015.30     21.59 o 
  -2  -1   6        9.23        5.93      2.79 o 
  -1  -1   6     2080.75     1901.66     36.86 o 
   0  -1   6      108.19      114.01      5.17 o 
   1  -1   6      385.07      399.33     10.04 o 
   2  -1   6      747.78      812.96     17.05 o 
   3  -1   6      632.70      644.20     14.51 o 
   4  -1   6      191.70      192.34      9.79 o 
   5  -1   6        1.78       19.27     10.34 o 
   6  -1   6        3.05        4.32      5.20 o 
   7  -1   6       26.52       17.86      7.25 o 
  -8   0   6       59.70       43.84     14.58 o 
  -7   0   6       22.70       15.37      8.29 o 
  -6   0   6      354.84      338.23     15.39 o 
  -5   0   6       42.27       47.57      4.57 o 
  -4   0   6      559.80      489.01     10.78 o 
  -3   0   6      719.08      754.60     13.99 o 
  -2   0   6       22.01       23.73      2.30 o 
  -1   0   6      259.49      322.08     10.53 o 
   0   0   6     2242.22     2465.52     47.47 o 
   1   0   6      376.86      441.24      9.06 o 
   2   0   6      422.82      447.68     10.63 o 
   3   0   6       29.50       32.18      4.11 o 
   4   0   6      424.72      443.23     15.74 o 
   5   0   6       56.03       57.46      6.33 o 
   6   0   6       23.63       28.77     14.46 o 
  -8   1   6        0.03        1.96      8.18 o 
  -7   1   6       93.89       90.71      8.01 o 
  -6   1   6      140.17      150.41      8.94 o 
  -5   1   6       35.44       34.58      4.67 o 
  -4   1   6      114.55      108.81      6.70 o 
  -3   1   6       63.94       69.20      3.14 o 
  -2   1   6     1520.09     1719.35     29.16 o 
  -1   1   6       80.27       89.24      4.03 o 
   0   1   6      247.34      274.85     11.56 o 
   1   1   6      130.18      123.17      5.93 o 
   2   1   6       66.26       84.04      3.73 o 
   3   1   6      219.65      208.08      9.06 o 
   4   1   6       53.34       68.88      6.85 o 
   5   1   6        2.58        8.83      8.11 o 
   6   1   6       11.33       31.83     10.14 o 
  -8   2   6        1.93       -1.08      6.22 o 
  -7   2   6        0.14       11.37      5.44 o 
  -6   2   6      289.77      293.78     10.89 o 
  -5   2   6       35.07       35.94      5.14 o 
  -4   2   6       66.52       68.68      4.53 o 
  -3   2   6       38.22       43.86      5.58 o 
  -2   2   6      372.48      576.79     42.09 o 
  -1   2   6      113.60      161.83     20.43 o 
   0   2   6      449.80      433.70     29.90 o 
   1   2   6        1.59        2.40      2.62 o 
   2   2   6       20.08       21.17      3.41 o 
   3   2   6       99.00      128.65      7.34 o 
   4   2   6      155.37      183.45     10.45 o 
   5   2   6      195.96      249.42     18.19 o 
   6   2   6        7.56        9.61     10.49 o 
  -8   3   6       42.91       48.43      7.41 o 
  -7   3   6        0.37        8.24      7.80 o 
  -6   3   6      736.29      732.87     26.89 o 
  -5   3   6      103.03       92.97      5.77 o 
  -4   3   6     1135.25     1069.41     66.33 o 
  -3   3   6       93.86      116.91     20.80 o 
  -2   3   6     1458.53     2321.32    124.91 o 
   1   3   6      218.62      253.85      8.34 o 
   2   3   6      408.46      443.46     11.34 o 
   3   3   6       81.53       80.60      6.95 o 
   4   3   6      548.41      583.43     19.72 o 
   5   3   6       15.08       12.01     10.34 o 
  -8   4   6      124.53      125.68     16.75 o 
  -7   4   6      231.21      245.43     14.43 o 
  -6   4   6      169.18      178.24     15.27 o 
  -5   4   6      916.17      898.05     32.61 o 
  -4   4   6      516.15      573.84     45.04 o 
  -3   4   6      247.87      332.76     32.73 o 
  -2   4   6      393.85      507.26     36.06 o 
   1   4   6      725.87      716.25     22.33 o 
   2   4   6      344.24      360.65     12.86 o 
   3   4   6        2.76        2.11      4.98 o 
   4   4   6       35.37       33.46      8.73 o 
  -8   5   6       40.75       44.85      6.83 o 
  -7   5   6      342.43      382.53     45.53 o 
  -6   5   6        4.47        3.87      6.49 o 
  -5   5   6       22.91       32.86     17.35 o 
  -4   5   6      628.23      695.42     52.06 o 
  -3   5   6      287.23      355.16     36.30 o 
  -2   5   6      231.82      313.19     30.27 o 
   1   5   6       29.58       20.55      7.75 o 
   2   5   6       42.46       52.03     16.67 o 
   3   5   6      156.59      164.55     11.20 o 
   4   5   6       52.98       52.44      9.77 o 
  -7   6   6       60.52       64.38      9.63 o 
  -6   6   6      176.21      174.63     32.73 o 
  -5   6   6       12.67       14.03     17.84 o 
  -4   6   6      195.10      274.92     35.44 o 
  -3   6   6      201.48      294.36     34.33 o 
   1   6   6        2.27        1.48      7.26 o 
   2   6   6      488.21      446.83     22.15 o 
   3   6   6      119.57      133.18     12.37 o 
  -6   7   6      266.28      273.44     40.86 o 
  -5   7   6        6.50       -6.52     17.60 o 
  -4   7   6       62.58       70.39     23.50 o 
  -3   7   6       64.73       36.43     17.11 o 
   1  -9   7       12.31        4.59      8.56 o 
   2  -9   7        0.00        3.44      8.92 o 
  -2  -8   7        5.05       19.58     11.38 o 
  -1  -8   7        0.01        9.72     10.62 o 
   0  -8   7       45.29       41.84     11.30 o 
   1  -8   7      173.55      205.38     11.33 o 
   2  -8   7       17.88       33.42      6.76 o 
   3  -8   7      179.52      218.97     16.95 o 
   4  -8   7        3.49        9.21      8.60 o 
  -3  -7   7       25.38       46.63     12.76 o 
  -2  -7   7      218.88      322.03     63.68 o 
  -1  -7   7       62.91       45.81     23.87 o 
   0  -7   7      356.85      412.56     17.71 o 
   1  -7   7       60.55       71.88      7.08 o 
   2  -7   7        3.12        5.16      7.39 o 
   3  -7   7       46.25       38.07      9.16 o 
   4  -7   7       70.13       67.14     18.77 o 
   5  -7   7        3.79        2.03      8.17 o 
  -4  -6   7       83.18       91.63     15.94 o 
  -3  -6   7       88.34       97.95      7.89 o 
  -2  -6   7      133.77      144.68     21.21 o 
  -1  -6   7       15.51       14.33      4.14 o 
   0  -6   7       33.91       24.66      4.18 o 
   1  -6   7      115.33       99.21      5.61 o 
   2  -6   7       83.66       83.68      5.50 o 
   3  -6   7      128.68      138.99      9.27 o 
   4  -6   7      229.99      261.35     33.41 o 
   5  -6   7       30.27       16.83     12.55 o 
   6  -6   7        4.66        9.09     19.26 o 
  -5  -5   7      127.70      155.07     17.05 o 
  -4  -5   7        4.91       -0.66      5.38 o 
  -3  -5   7       14.91        7.25      4.91 o 
  -2  -5   7        5.48       -0.50      4.34 o 
  -1  -5   7      405.00      448.93     12.08 o 
   0  -5   7      109.10       78.07      5.79 o 
   1  -5   7      758.94      756.00     14.66 o 
   2  -5   7       28.81       18.90      3.71 o 
   3  -5   7       21.89       17.01      9.41 o 
   4  -5   7       16.46       21.98      5.72 o 
   5  -5   7       11.36       -2.56      6.14 o 
   6  -5   7        0.20       -5.29      8.73 o 
  -6  -4   7        9.57       10.88      6.10 o 
  -5  -4   7        3.94       -6.28      6.40 o 
  -4  -4   7       98.31      105.85      9.68 o 
  -3  -4   7       65.68       67.59      6.20 o 
  -2  -4   7      234.34      221.18     11.21 o 
  -1  -4   7        0.03       -2.71      2.71 o 
   0  -4   7      375.85      367.08      9.08 o 
   1  -4   7      255.03      257.52      7.97 o 
   2  -4   7      101.89       88.45      6.09 o 
   3  -4   7       23.12       16.33      4.79 o 
   4  -4   7       16.73       21.45      5.77 o 
   5  -4   7        1.60        7.01      4.63 o 
   6  -4   7       85.96       67.16      7.46 o 
  -7  -3   7      166.00      178.74     12.78 o 
  -6  -3   7       84.37       98.48      7.88 o 
  -5  -3   7      362.77      419.50     14.22 o 
  -4  -3   7      145.83      151.84      7.97 o 
  -3  -3   7      844.56      915.60     18.87 o 
  -2  -3   7      203.61      191.56      5.84 o 
  -1  -3   7     1182.94     1140.03     19.20 o 
   0  -3   7       37.88       41.43      3.06 o 
   1  -3   7      158.70      138.79      5.24 o 
   2  -3   7        2.28        2.18      2.58 o 
   3  -3   7       31.70       24.66      6.07 o 
   4  -3   7       10.36       11.77      5.36 o 
   5  -3   7      177.56      151.19      8.91 o 
   6  -3   7       13.49       10.81      7.42 o 
  -7  -2   7       32.28       28.29     10.75 o 
  -6  -2   7        0.11        1.39      6.14 o 
  -5  -2   7      319.79      343.71     19.57 o 
  -4  -2   7      180.64      194.75      8.05 o 
  -3  -2   7      518.55      501.37     11.23 o 
  -2  -2   7      226.38      198.76      8.02 o 
  -1  -2   7       52.87       44.67      4.43 o 
   0  -2   7      179.17      169.25      6.78 o 
   1  -2   7       42.40       38.25      5.03 o 
   2  -2   7      318.68      341.93      8.72 o 
   3  -2   7      665.69      673.68     18.46 o 
   4  -2   7       75.82       74.38     16.69 o 
   5  -2   7      297.85      310.87     14.90 o 
   6  -2   7      196.47      192.71     51.01 o 
  -7  -1   7        0.77        4.77      8.27 o 
  -6  -1   7      474.19      448.76     21.91 o 
  -5  -1   7       53.36       41.89      5.16 o 
  -4  -1   7       83.18       72.66      5.23 o 
  -3  -1   7        3.38        0.84      2.86 o 
  -2  -1   7       92.81       90.53      5.01 o 
  -1  -1   7       51.99       50.76      4.04 o 
   0  -1   7      931.19      893.40     18.03 o 
   1  -1   7     1099.28     1147.44     23.91 o 
   2  -1   7       93.69       84.49      5.08 o 
   3  -1   7      529.87      571.93     14.56 o 
   4  -1   7      200.91      205.52     10.92 o 
   5  -1   7        0.22        2.09      5.89 o 
   6  -1   7      256.61      257.14     24.76 o 
  -8   0   7       25.44       16.67     17.04 o 
  -7   0   7      127.58      135.11     13.39 o 
  -6   0   7       64.17       54.92      6.62 o 
  -5   0   7       48.36       47.86      5.64 o 
  -4   0   7        0.84       -1.44      2.88 o 
  -3   0   7      723.34      735.39     18.68 o 
  -2   0   7     2151.00     2178.24     35.92 o 
  -1   0   7      580.02      603.08     14.11 o 
   0   0   7      539.78      546.81     12.51 o 
   1   0   7      343.44      369.93      8.33 o 
   2   0   7       57.33       64.42      4.29 o 
   3   0   7      502.41      504.12     14.07 o 
   4   0   7      556.21      598.85     16.77 o 
   5   0   7       59.12       33.35      9.89 o 
   6   0   7      543.72      583.48     28.23 o 
  -8   1   7      128.91      133.26     15.78 o 
  -7   1   7       47.39       35.28      6.24 o 
  -6   1   7      114.52      117.33      7.77 o 
  -5   1   7     2277.32     2362.03     53.21 o 
  -4   1   7        8.24        8.98      2.70 o 
  -3   1   7      842.05      840.83     16.74 o 
  -2   1   7       13.40       13.72      5.26 o 
  -1   1   7      454.59      493.26     11.33 o 
   0   1   7       87.11       93.73      6.39 o 
   1   1   7      623.28      652.60     18.31 o 
   2   1   7      196.20      188.19      7.03 o 
   3   1   7      512.00      531.91     17.15 o 
   4   1   7       93.26       92.44      7.76 o 
   5   1   7       65.36       63.77     11.08 o 
   6   1   7       30.98       41.75     11.38 o 
  -8   2   7      180.59      180.75     11.65 o 
  -7   2   7      112.25      113.27     13.70 o 
  -6   2   7      255.68      263.39     10.30 o 
  -5   2   7       29.55       35.54      6.06 o 
  -4   2   7      144.76      135.24      5.37 o 
  -3   2   7        5.79       -4.29      4.29 o 
  -2   2   7      520.17      741.20     51.81 o 
   0   2   7      305.39      333.11     19.35 o 
   1   2   7      422.15      440.26     16.29 o 
   2   2   7       25.70       23.56      4.50 o 
   3   2   7       14.45       18.24      5.09 o 
   4   2   7       12.68        8.20      6.36 o 
   5   2   7       48.03       49.14     11.51 o 
  -8   3   7        0.96       -5.68      6.65 o 
  -7   3   7        8.31       -1.80      6.14 o 
  -6   3   7      256.27      245.15      9.76 o 
  -5   3   7      302.37      288.04     11.74 o 
  -4   3   7     1180.10     1174.75     74.58 o 
  -3   3   7        6.01        0.37     13.41 o 
  -2   3   7     1212.69     1445.36     79.62 o 
   0   3   7       21.72       21.17      5.66 o 
   1   3   7       79.92       78.98      4.81 o 
   2   3   7      153.74      209.78      9.27 o 
   3   3   7       57.90       78.42      7.04 o 
   4   3   7       11.92       40.22      7.02 o 
   5   3   7        0.01        0.56      8.57 o 
  -8   4   7       86.63       90.65      9.33 o 
  -7   4   7      294.11      282.49     22.49 o 
  -6   4   7      412.78      431.23     23.58 o 
  -5   4   7      268.77      279.23     37.41 o 
  -4   4   7      133.30      167.36     27.44 o 
  -3   4   7      364.49      509.48     43.81 o 
  -2   4   7       33.33       49.84     17.23 o 
   1   4   7      187.77      199.87      7.91 o 
   2   4   7       40.48       39.87     12.74 o 
   3   4   7      201.83      203.29     10.60 o 
   4   4   7        5.98        0.56      5.87 o 
  -7   5   7       21.06       30.79      5.83 o 
  -6   5   7       31.39       14.28     17.72 o 
  -5   5   7        0.19        6.28     16.98 o 
  -4   5   7       84.52      135.00     26.70 o 
  -3   5   7       67.40       77.53     22.89 o 
   1   5   7       80.50       92.54     11.20 o 
   2   5   7      246.03      255.68     12.86 o 
   3   5   7       80.51       88.28     14.15 o 
  -7   6   7      449.14      435.27     48.73 o 
  -6   6   7       29.63       17.97     21.66 o 
  -5   6   7       61.05       78.14     22.52 o 
  -4   6   7       90.92       84.42     26.21 o 
  -3   6   7       16.07       22.27     16.61 o 
   2   6   7       11.26        9.05      6.37 o 
  -6   7   7      210.72      202.31     36.30 o 
  -5   7   7      141.23      126.14     30.64 o 
  -4   7   7       32.94       17.23     20.06 o 
  -1  -8   8       44.73       31.75     11.48 o 
   0  -8   8        2.25        8.72     11.26 o 
   1  -8   8        3.73        0.21      8.72 o 
   2  -8   8       13.72        4.85      9.76 o 
   3  -8   8       27.25       14.30      9.51 o 
  -3  -7   8       68.76       69.80     25.54 o 
  -2  -7   8        2.70       -5.66      9.77 o 
  -1  -7   8        1.35       -5.54     10.07 o 
   0  -7   8       44.34       38.69      9.77 o 
   1  -7   8        2.84       -6.11      8.53 o 
   2  -7   8      202.66      250.39     29.04 o 
   3  -7   8       44.79       58.38     11.21 o 
   4  -7   8       49.94       51.84     10.73 o 
   5  -7   8       25.85       30.63     10.08 o 
  -4  -6   8        3.15        5.65      8.10 o 
  -3  -6   8        1.65       -2.84      5.67 o 
  -2  -6   8       15.33       18.94      7.34 o 
  -1  -6   8      369.58      491.20     22.49 o 
   0  -6   8      142.32      115.76      8.08 o 
   1  -6   8      372.67      461.99     17.69 o 
   2  -6   8        8.10       -1.17      4.91 o 
   3  -6   8        7.60        3.47      6.13 o 
   4  -6   8      106.38       97.12     11.53 o 
   5  -6   8       76.05       92.07     12.47 o 
  -5  -5   8        0.61       -2.05      6.38 o 
  -4  -5   8      262.80      350.34     17.61 o 
  -3  -5   8       95.66      105.67     10.77 o 
  -2  -5   8      560.67      622.58     34.23 o 
  -1  -5   8       71.85       85.62     11.84 o 
   0  -5   8      212.82      196.61     14.12 o 
   1  -5   8       52.79       44.33      6.32 o 
   2  -5   8      173.90      191.53     10.97 o 
   3  -5   8      163.87      175.40     10.79 o 
   4  -5   8       34.93       36.85      5.43 o 
   5  -5   8      169.63      168.99     10.90 o 
   6  -5   8       12.47        7.26     11.69 o 
  -6  -4   8       67.31       78.10      8.14 o 
  -5  -4   8       13.31       17.04      5.91 o 
  -4  -4   8       81.34       96.68      7.52 o 
  -3  -4   8       87.70       86.27      6.59 o 
  -2  -4   8       75.52       82.11      6.19 o 
  -1  -4   8      369.98      382.19     12.90 o 
   0  -4   8      235.86      238.83      9.29 o 
   1  -4   8       13.78       14.36      4.43 o 
   2  -4   8      877.25      905.54     24.65 o 
   3  -4   8       10.33        1.37      4.94 o 
   4  -4   8       90.19       89.10      8.23 o 
   5  -4   8       56.81       44.77     10.39 o 
   6  -4   8        0.11        0.05      5.92 o 
  -6  -3   8       10.53       13.20      5.72 o 
  -5  -3   8       62.71       65.81      6.71 o 
  -4  -3   8       12.72       11.09      5.22 o 
  -3  -3   8      722.45      786.51     19.64 o 
  -2  -3   8       82.18       69.28      4.26 o 
  -1  -3   8     1421.02     1412.09     24.63 o 
   0  -3   8      300.10      297.55      8.93 o 
   1  -3   8      535.72      571.33     13.12 o 
   2  -3   8       38.21       39.79      7.85 o 
   3  -3   8       58.64       63.05      6.72 o 
   4  -3   8       12.97        6.75      6.19 o 
   5  -3   8      213.08      230.75     11.81 o 
   6  -3   8      142.78      126.64      9.37 o 
  -7  -2   8       89.93      118.36     14.81 o 
  -6  -2   8       23.15        6.73      8.92 o 
  -5  -2   8      276.17      315.42     14.91 o 
  -4  -2   8       72.14       64.70      5.74 o 
  -3  -2   8      777.34      860.57     23.84 o 
  -2  -2   8      228.11      203.64     12.87 o 
  -1  -2   8      178.15      158.40      8.75 o 
   0  -2   8       95.43       93.80      5.07 o 
   1  -2   8       63.01       62.52      6.47 o 
   2  -2   8      244.94      240.45      8.77 o 
   3  -2   8        6.67        1.61      4.70 o 
   4  -2   8       11.60        5.69      5.83 o 
   5  -2   8      220.93      239.57     45.10 o 
   6  -2   8      139.96      117.40      9.56 o 
  -7  -1   8        0.01       10.28      9.74 o 
  -6  -1   8      134.12      139.97     14.27 o 
  -5  -1   8        0.35       -2.34      4.92 o 
  -4  -1   8      125.75      134.54      8.45 o 
  -3  -1   8      310.49      331.63      9.73 o 
  -2  -1   8      101.45      104.08      6.37 o 
  -1  -1   8      173.01      154.81      5.55 o 
   0  -1   8        2.92        2.98      3.65 o 
   1  -1   8      154.78      162.47      9.22 o 
   2  -1   8      497.60      540.12     13.84 o 
   3  -1   8        0.29       -3.55      4.19 o 
   4  -1   8      220.84      235.75     12.03 o 
   5  -1   8       21.38       13.36      8.88 o 
   6  -1   8        8.95       12.36      9.70 o 
  -7   0   8      134.96      137.97     14.35 o 
  -6   0   8      210.50      215.33     12.12 o 
  -5   0   8      166.57      165.00     10.44 o 
  -4   0   8      159.07      156.43      9.01 o 
  -3   0   8       72.80       69.85      3.74 o 
  -2   0   8      312.41      318.99      7.25 o 
  -1   0   8       24.17       27.26      2.87 o 
   0   0   8       12.91       11.95      2.70 o 
   1   0   8      930.56      953.33     19.56 o 
   2   0   8       15.39       20.43      3.82 o 
   3   0   8       78.13       77.85      5.68 o 
   4   0   8       80.69       77.68     10.39 o 
   5   0   8      100.12      127.04     45.16 o 
  -8   1   8      207.38      213.37     17.02 o 
  -7   1   8        7.38        4.28      5.69 o 
  -6   1   8       62.52       58.05     12.03 o 
  -5   1   8      354.05      337.24     11.62 o 
  -4   1   8      408.74      416.68     12.73 o 
  -3   1   8       84.56       88.10      4.75 o 
  -2   1   8      969.82      944.09     17.38 o 
  -1   1   8      774.18      824.11     20.45 o 
   0   1   8      524.56      530.88     15.24 o 
   1   1   8      482.64      519.65     12.53 o 
   2   1   8       41.61       41.86      7.75 o 
   3   1   8        9.99       11.03      5.38 o 
   4   1   8       44.24       53.93      7.22 o 
   5   1   8      288.61      307.99     19.62 o 
  -8   2   8       15.92       13.37      6.48 o 
  -7   2   8       76.61       63.71      7.05 o 
  -6   2   8        0.44       -4.07      4.07 o 
  -5   2   8       25.95       26.15      6.14 o 
  -4   2   8      719.06      645.00     20.14 o 
  -3   2   8       76.54       82.15      4.43 o 
  -2   2   8      306.53      287.30     19.97 o 
  -1   2   8      897.66      847.72     25.04 o 
   0   2   8       10.25        9.09      3.02 o 
   1   2   8       77.47       84.85      5.11 o 
   2   2   8     1285.61     1375.01     32.93 o 
   3   2   8      138.95      146.40      9.15 o 
   4   2   8      719.10      776.60     24.42 o 
   5   2   8       13.88       20.27      9.87 o 
  -7   3   8      247.24      261.92     20.84 o 
  -6   3   8       17.78       15.21      7.32 o 
  -5   3   8      104.15      105.29      8.42 o 
  -4   3   8       19.13       23.50     16.37 o 
  -3   3   8      525.58      549.84     47.01 o 
  -2   3   8      289.90      396.63     35.44 o 
   1   3   8      611.17      611.48     39.63 o 
   2   3   8      663.01      670.88     18.16 o 
   3   3   8       57.02       59.86      6.87 o 
   4   3   8       98.44      118.89      9.35 o 
  -7   4   8       19.83       19.22      5.64 o 
  -6   4   8        5.98       14.47      6.73 o 
  -5   4   8       58.53       20.43     20.06 o 
  -4   4   8       88.42       74.58     22.64 o 
  -3   4   8     1147.77     1632.17     98.70 o 
  -2   4   8      104.20      139.68     24.12 o 
   1   4   8       92.07       93.28     10.58 o 
   2   4   8      137.61      160.52     13.17 o 
   3   4   8        4.49       23.41      6.92 o 
  -7   5   8        7.68       21.96      8.86 o 
  -6   5   8       84.22       98.57     28.30 o 
  -5   5   8      120.30      120.11     26.21 o 
  -4   5   8      288.10      373.12     42.09 o 
  -3   5   8        7.99       36.55     17.84 o 
   2   5   8        2.42        0.12      7.88 o 
  -6   6   8        5.40       -5.17     19.07 o 
  -5   6   8       17.16       12.18     22.40 o 
  -4   6   8       43.78       51.44     25.35 o 
  -3   6   8       52.65       47.01     20.55 o 
  -5   7   8       14.17      -22.89     23.26 o 
  -4   7   8       13.11       12.80     19.69 o 
   0  -8   9       31.41       39.74     11.81 o 
   1  -8   9        0.82       10.79      8.91 o 
   2  -8   9        0.12        6.15      9.83 o 
  -2  -7   9        0.30      -11.57     11.57 o 
  -1  -7   9        0.02       -2.46     11.34 o 
   0  -7   9       18.59       19.85     10.22 o 
   1  -7   9       15.61       12.48      9.94 o 
   2  -7   9       38.04       40.77     17.54 o 
   3  -7   9        3.54       -1.60      9.12 o 
   4  -7   9       46.38       51.74     11.14 o 
  -4  -6   9       24.73       31.51      7.64 o 
  -3  -6   9        1.38        2.72      5.90 o 
  -2  -6   9        2.88        3.44      5.49 o 
  -1  -6   9       32.85       26.20      5.97 o 
   0  -6   9        7.51        6.83      4.92 o 
   1  -6   9        6.62        6.36      5.00 o 
   2  -6   9       53.74       51.53      6.12 o 
   3  -6   9      112.22      117.10      9.30 o 
   4  -6   9       54.80       68.01     12.00 o 
   5  -6   9       39.62       26.95     11.08 o 
  -5  -5   9        1.65       -0.92      6.43 o 
  -4  -5   9       29.83       29.58      6.89 o 
  -3  -5   9       17.52       13.14      5.15 o 
  -2  -5   9        2.30        3.49      5.19 o 
  -1  -5   9        1.77       -4.82      4.82 o 
   0  -5   9      503.11      584.47     16.23 o 
   1  -5   9        2.29       -0.01      4.58 o 
   2  -5   9      185.30      214.54     12.09 o 
   3  -5   9       46.23       41.41      6.98 o 
   4  -5   9       15.53        5.66      6.53 o 
   5  -5   9        1.27        0.16      5.29 o 
  -5  -4   9       19.59       20.77      6.15 o 
  -4  -4   9        5.15        0.17      5.16 o 
  -3  -4   9       65.22       64.58      6.66 o 
  -2  -4   9       33.12       44.68      8.81 o 
  -1  -4   9       23.44       22.26      4.92 o 
   0  -4   9       92.02       90.15      7.62 o 
   1  -4   9       72.29       59.61      8.05 o 
   2  -4   9        8.59       10.32      5.38 o 
   3  -4   9      406.42      457.09     16.41 o 
   4  -4   9      513.84      629.82     24.49 o 
   5  -4   9      686.04      759.74     30.88 o 
  -6  -3   9      163.88      179.11     16.60 o 
  -5  -3   9       21.42       22.69      5.30 o 
  -4  -3   9      138.85      158.95      9.06 o 
  -3  -3   9       20.64       16.17      4.56 o 
  -2  -3   9       20.88       17.07      3.98 o 
  -1  -3   9       53.03       42.23      4.97 o 
   0  -3   9       36.00       25.14      4.61 o 
   1  -3   9     1935.17     2080.28     49.45 o 
   2  -3   9        3.80        4.98      5.26 o 
   3  -3   9     1523.38     1721.42     46.58 o 
   4  -3   9        1.93        3.52      6.06 o 
   5  -3   9       33.69       27.09      8.26 o 
  -6  -2   9      176.48      213.15     17.58 o 
  -5  -2   9        4.69       12.90     10.40 o 
  -4  -2   9       35.04       20.35      6.90 o 
  -3  -2   9       27.27       20.85      4.70 o 
  -2  -2   9      388.76      367.17     20.62 o 
  -1  -2   9      127.68      100.90      7.16 o 
   0  -2   9     1028.97     1007.84     28.21 o 
   1  -2   9      128.03      118.57      6.28 o 
   2  -2   9       71.91       78.97     12.08 o 
   3  -2   9       38.48       56.81      6.67 o 
   4  -2   9        0.09       -5.89      5.89 o 
   5  -2   9        6.98        7.11      7.41 o 
  -7  -1   9        3.47        4.51      9.55 o 
  -6  -1   9       45.69       60.23     11.00 o 
  -5  -1   9      263.61      241.78     11.95 o 
  -4  -1   9      178.69      173.36      9.92 o 
  -3  -1   9      134.21      128.07      7.00 o 
  -2  -1   9      601.42      585.00     13.70 o 
  -1  -1   9        0.17       -1.92      3.25 o 
   0  -1   9       61.38       63.15      6.39 o 
   1  -1   9        2.00       -3.58      3.58 o 
   2  -1   9       43.54       45.78      4.91 o 
   3  -1   9       35.59       30.70      5.32 o 
   4  -1   9      257.79      279.53     18.09 o 
   5  -1   9        0.04       -4.35      9.29 o 
  -7   0   9      100.16      111.60     13.68 o 
  -6   0   9       68.79       64.79      7.97 o 
  -5   0   9       85.45       84.37      7.38 o 
  -4   0   9       99.72      102.72     12.10 o 
  -3   0   9       92.56       88.75      5.96 o 
  -2   0   9       16.52       32.20      6.87 o 
  -1   0   9       16.57       13.95      3.59 o 
   0   0   9      111.44      106.83      5.43 o 
   1   0   9      126.51      126.76      7.28 o 
   2   0   9       31.05       27.45      5.60 o 
   3   0   9      159.24      166.10     10.27 o 
   4   0   9        4.33        2.92      8.17 o 
   5   0   9       43.17       46.20     10.30 o 
  -7   1   9       71.23       69.13      7.94 o 
  -6   1   9      113.69      100.68      8.28 o 
  -5   1   9       58.34       66.40      9.35 o 
  -4   1   9       74.49       78.40      5.88 o 
  -3   1   9        2.26        7.02      2.86 o 
  -2   1   9        5.98        6.69      2.83 o 
  -1   1   9      131.45      132.02      6.00 o 
   0   1   9      127.25      126.87      6.76 o 
   1   1   9        0.26       -3.75      3.83 o 
   2   1   9      497.87      520.82     17.37 o 
   3   1   9        1.12       -1.31      5.26 o 
   4   1   9      146.13      148.80     14.03 o 
  -7   2   9       15.15       14.02      5.96 o 
  -6   2   9        4.56        0.64      5.00 o 
  -5   2   9      111.11      110.96      8.95 o 
  -4   2   9       27.94       31.96      4.88 o 
  -3   2   9        3.28        3.24      2.88 o 
  -2   2   9        5.71       -2.95      2.95 o 
  -1   2   9     1231.62     1251.07     29.20 o 
   0   2   9      133.38      134.52      7.89 o 
   1   2   9      192.31      205.69      8.90 o 
   2   2   9       29.08       30.66      5.78 o 
   3   2   9      167.88      167.77     10.44 o 
   4   2   9      157.00      160.67     11.13 o 
  -7   3   9      142.54      147.26     15.80 o 
  -6   3   9       23.93       30.37      5.81 o 
  -5   3   9       11.79       13.56      5.52 o 
  -4   3   9      541.15      502.09     16.16 o 
  -3   3   9      375.71      392.94     38.15 o 
  -1   3   9       10.67        7.38      6.28 o 
   0   3   9        5.38        5.17      3.52 o 
   1   3   9      463.99      419.87     15.83 o 
   2   3   9      106.59      107.27      7.28 o 
   3   3   9      765.92      768.74     26.53 o 
  -7   4   9       78.54       82.80      8.01 o 
  -6   4   9      519.80      492.78     18.76 o 
  -5   4   9        3.46      -13.17     17.35 o 
  -4   4   9      363.04      514.15     49.59 o 
  -3   4   9       28.80       63.38     21.41 o 
   1   4   9      451.83      437.41     21.78 o 
   2   4   9       57.47       74.95     23.75 o 
   3   4   9      405.59      360.80     16.58 o 
  -6   5   9      439.59      377.92     48.49 o 
  -5   5   9       68.46       22.64     21.29 o 
  -4   5   9       12.31        1.48     21.17 o 
  -3   5   9      233.01      293.63     36.92 o 
   1   5   9       63.24       43.81      6.31 o 
   2   5   9        2.86        0.94      5.56 o 
  -6   6   9        4.21        6.77     22.52 o 
  -5   6   9      374.59      448.68     52.42 o 
  -4   6   9       75.80       40.86     21.66 o 
  -4   7   9       44.03       48.61     22.03 o 
  -2  -7  10        4.18       13.54     13.66 o 
  -1  -7  10      165.24      206.45     20.01 o 
   0  -7  10       81.08       71.13     13.39 o 
   1  -7  10      138.64      138.06     14.72 o 
   2  -7  10       19.50       26.58     11.34 o 
   3  -7  10        1.19       -0.90     20.74 o 
  -3  -6  10      137.82      163.65     11.08 o 
  -2  -6  10       22.43       20.70      6.47 o 
  -1  -6  10       62.64       85.26      7.97 o 
   0  -6  10       33.87       25.79      5.80 o 
   1  -6  10       48.69       42.07      8.45 o 
   2  -6  10        5.65        5.70      9.41 o 
   3  -6  10       37.65       33.04      7.92 o 
   4  -6  10       37.23       31.26     11.69 o 
  -4  -5  10       82.25      110.61      9.60 o 
  -3  -5  10       21.43       25.26      6.22 o 
  -2  -5  10       19.71       15.71      5.76 o 
  -1  -5  10       37.43       34.16      6.80 o 
   0  -5  10       49.18       38.84      5.88 o 
   1  -5  10        0.06       -4.43      5.84 o 
   2  -5  10       62.41       55.94      8.21 o 
   3  -5  10        0.95        2.64      6.60 o 
   4  -5  10        5.42        4.51      7.60 o 
  -5  -4  10       34.86       44.24     11.84 o 
  -4  -4  10       18.39       13.32      5.75 o 
  -3  -4  10       27.00       23.06      5.22 o 
  -2  -4  10       36.54       39.63      5.88 o 
  -1  -4  10        3.67       -4.50      4.50 o 
   0  -4  10       14.78       14.36      6.03 o 
   1  -4  10        8.85        3.77      9.18 o 
   2  -4  10       48.25       33.73      7.36 o 
   3  -4  10        0.12       -7.00      7.14 o 
   4  -4  10       15.93        5.44      8.18 o 
   5  -4  10      131.28      115.04      9.59 o 
  -6  -3  10       66.67       61.00     12.76 o 
  -5  -3  10        1.45       -2.83      9.29 o 
  -4  -3  10        4.88        5.44      8.06 o 
  -3  -3  10        9.92       14.41      6.34 o 
  -2  -3  10       89.40       84.35      8.90 o 
  -1  -3  10        7.83       -1.08      5.31 o 
   0  -3  10      122.49      133.47     10.26 o 
   1  -3  10        0.06       -5.33      5.33 o 
   2  -3  10       41.72       41.74     10.00 o 
   3  -3  10      100.47      106.50     14.34 o 
   4  -3  10      153.42      127.31     10.05 o 
   5  -3  10      351.41      363.16     28.06 o 
  -6  -2  10        4.43        0.76      9.50 o 
  -5  -2  10      114.94      116.91     13.45 o 
  -4  -2  10       83.03       87.34     11.58 o 
  -3  -2  10      191.56      191.45     17.30 o 
  -2  -2  10      848.50      929.33     22.84 o 
  -1  -2  10       80.36       82.35      5.96 o 
   0  -2  10        5.20        9.09      4.16 o 
   1  -2  10       74.35       75.56      6.05 o 
   2  -2  10      276.56      300.11     13.66 o 
   3  -2  10        8.70        6.49      6.12 o 
   4  -2  10      317.64      326.67     38.40 o 
   5  -2  10       41.21       68.99     12.04 o 
  -6  -1  10        8.67       17.28     10.12 o 
  -5  -1  10      853.23      867.79     26.31 o 
  -4  -1  10      133.09      145.47     13.49 o 
  -3  -1  10       41.46       34.42      5.42 o 
  -2  -1  10        3.30       -4.09      4.35 o 
  -1  -1  10      975.04      963.98     26.88 o 
   0  -1  10        0.09       -2.26      4.40 o 
   1  -1  10      548.72      564.00     18.42 o 
   2  -1  10      209.24      218.34     24.18 o 
   3  -1  10      136.68      139.57     13.06 o 
   4  -1  10       20.58       25.94      9.81 o 
  -7   0  10       73.53       83.62     17.04 o 
  -6   0  10      121.94      119.29     30.52 o 
  -5   0  10      166.10      161.27      9.65 o 
  -4   0  10      117.79      146.09     18.07 o 
  -3   0  10      369.62      336.38     19.11 o 
  -2   0  10      209.66      197.75     11.86 o 
  -1   0  10      766.87      800.67     20.98 o 
   0   0  10        0.11       -3.33      4.09 o 
   1   0  10      265.28      273.02     14.05 o 
   2   0  10       58.22       47.23      6.34 o 
   3   0  10      138.72      133.33     10.83 o 
   4   0  10       69.15       44.24     13.91 o 
  -7   1  10       10.88        5.37      6.59 o 
  -6   1  10      148.94      161.72     10.12 o 
  -5   1  10       10.38        9.30      5.06 o 
  -4   1  10      428.97      427.35     16.83 o 
  -3   1  10      237.84      205.68     13.86 o 
  -2   1  10       95.58       89.71      5.92 o 
  -1   1  10       19.28       19.15      4.35 o 
   0   1  10      523.97      544.94     15.97 o 
   1   1  10        5.19        2.24      4.68 o 
   2   1  10      112.24      127.77      8.73 o 
   3   1  10       21.03       15.20      6.64 o 
   4   1  10       15.48       16.03      8.94 o 
  -7   2  10      131.78      131.14      9.75 o 
  -6   2  10      138.36      131.73      8.99 o 
  -5   2  10       30.46       38.62      5.63 o 
  -4   2  10        4.29       -0.33      4.36 o 
  -3   2  10        3.36        7.73      4.18 o 
  -2   2  10       32.23       25.55      4.01 o 
  -1   2  10        1.40       -6.99      8.92 o 
   0   2  10      201.93      182.22     17.64 o 
   1   2  10        9.81        3.74      4.45 o 
   2   2  10        0.82        3.11      5.37 o 
   3   2  10       53.21       49.58      7.45 o 
  -7   3  10       25.23       24.73      6.53 o 
  -6   3  10       41.94       56.25      6.92 o 
  -5   3  10        3.69        3.57      4.37 o 
  -4   3  10        0.02       -1.78      6.79 o 
  -3   3  10       11.73      -14.52     14.52 o 
   0   3  10      101.04      105.85      7.81 o 
   1   3  10        8.20       14.61      5.78 o 
   2   3  10      347.61      301.27     13.84 o 
   3   3  10       28.54       23.16     11.44 o 
  -6   4  10        3.60       27.06     14.15 o 
  -5   4  10        1.63      -15.51     20.43 o 
  -4   4  10        0.93      -16.61     16.74 o 
  -3   4  10       40.13       53.16     21.54 o 
   0   4  10      336.87      274.89     32.06 o 
   1   4  10        2.34       -3.14      5.25 o 
   2   4  10        1.81       -6.16      6.16 o 
  -6   5  10       45.15       69.78     29.90 o 
  -5   5  10      187.20      253.26     44.43 o 
  -4   5  10       24.55        4.43     18.58 o 
   0   5  10        2.68       11.32      8.00 o 
   1   5  10      178.15      194.95     18.58 o 
  -4   6  10        9.50       -0.25     20.18 o 
   0  -7  11      113.39      132.43     13.84 o 
   1  -7  11       46.29       68.79     14.52 o 
  -2  -6  11      141.41      200.06     11.86 o 
  -1  -6  11        0.44       -3.80      5.91 o 
   0  -6  11      124.74      166.87     14.12 o 
   1  -6  11       54.76       82.15     10.34 o 
   2  -6  11      104.58      118.08     10.84 o 
   3  -6  11       26.80       21.48     10.34 o 
  -3  -5  11      117.93      150.13     10.18 o 
  -2  -5  11       92.22      119.01     10.50 o 
  -1  -5  11       90.60       93.50      8.43 o 
   0  -5  11       82.24       98.86      9.65 o 
   1  -5  11        1.71       -2.71      6.53 o 
   2  -5  11        5.83        5.64      7.28 o 
   3  -5  11       26.37       26.02      7.96 o 
  -4  -4  11       22.40        7.37      9.48 o 
  -3  -4  11      189.90      208.29     11.10 o 
  -2  -4  11        9.63       26.42      8.02 o 
  -1  -4  11        6.08        8.82      6.15 o 
   0  -4  11        0.01       -3.62      6.39 o 
   1  -4  11        0.58       -7.23      8.07 o 
   2  -4  11       36.32       37.79      7.74 o 
   3  -4  11        1.55       -7.75      7.75 o 
   4  -4  11        3.83       -8.03      8.03 o 
  -5  -3  11        3.43      -10.03     10.03 o 
  -4  -3  11       13.51        4.02      7.83 o 
  -3  -3  11       46.99       34.38      9.31 o 
  -2  -3  11      112.00      105.26     14.14 o 
  -1  -3  11       31.34       28.02      6.58 o 
   0  -3  11       33.43       16.49      6.13 o 
   1  -3  11        8.94        0.61      6.99 o 
   2  -3  11      117.91      104.31     21.25 o 
   3  -3  11       25.77        9.63      9.25 o 
   4  -3  11        6.12        8.12     10.57 o 
  -6  -2  11       85.63       69.53     25.10 o 
  -5  -2  11       33.25       50.05     22.27 o 
  -4  -2  11      181.99      202.53     16.52 o 
  -3  -2  11       19.54       19.82      6.31 o 
  -2  -2  11        1.02       -2.48      5.46 o 
  -1  -2  11      100.64      105.03      8.14 o 
   0  -2  11       47.67       47.77      6.73 o 
   1  -2  11      198.02      226.84     15.82 o 
   2  -2  11        3.68        0.41      8.44 o 
   3  -2  11        0.22       -1.27      8.56 o 
   4  -2  11        1.19       -6.06      9.50 o 
  -6  -1  11       79.31       90.22     14.09 o 
  -5  -1  11        1.59       -8.09      8.09 o 
  -4  -1  11      263.31      277.34     13.88 o 
  -3  -1  11      133.11      146.04      9.63 o 
  -2  -1  11      114.21      109.36      8.03 o 
  -1  -1  11      170.86      178.22     10.16 o 
   0  -1  11       16.51       16.70      5.54 o 
   1  -1  11        0.00        8.03      5.76 o 
   2  -1  11       79.31       66.98      7.86 o 
   3  -1  11      107.91      101.34     12.54 o 
   4  -1  11        6.30        7.24      9.62 o 
  -6   0  11      105.96      105.46      9.14 o 
  -5   0  11       27.31       15.50      6.39 o 
  -4   0  11      443.35      464.64     15.62 o 
  -3   0  11       36.61       38.29      5.39 o 
  -2   0  11       36.36       31.79      5.75 o 
  -1   0  11      128.50      140.46      8.43 o 
   0   0  11      138.91      144.70      8.82 o 
   1   0  11       47.79       36.47      6.51 o 
   2   0  11      352.46      345.76     14.58 o 
   3   0  11      463.11      438.07     58.15 o 
  -6   1  11       57.03       54.22      7.50 o 
  -5   1  11       86.41       81.37      9.68 o 
  -4   1  11       43.51       51.53      5.73 o 
  -3   1  11      221.27      190.69      8.37 o 
  -2   1  11      119.92      113.42      6.89 o 
  -1   1  11       10.65        3.52      4.43 o 
   0   1  11     1328.25     1240.15     33.20 o 
   1   1  11       16.06        6.19      5.47 o 
   2   1  11       53.03       47.30      6.89 o 
   3   1  11       32.04       34.71      9.54 o 
  -6   2  11      165.98      132.21      9.93 o 
  -5   2  11       85.25       93.22      7.73 o 
  -4   2  11        0.02       -4.36      4.62 o 
  -3   2  11      493.62      439.20     25.85 o 
  -2   2  11       85.63       66.02      9.72 o 
  -1   2  11      391.12      327.65     25.54 o 
   0   2  11        2.92        1.04      5.20 o 
   1   2  11       30.90       30.38      5.80 o 
   2   2  11       28.71       16.90      6.61 o 
  -6   3  11      373.87      374.07     14.74 o 
  -5   3  11      173.98      161.73      9.28 o 
  -4   3  11      283.55      238.27     10.52 o 
  -3   3  11       38.29       35.47      4.93 o 
  -2   3  11       22.36       11.32      6.40 o 
  -1   3  11        6.12        4.98      4.94 o 
   0   3  11       85.67       80.81     15.20 o 
   1   3  11       97.18      106.28      8.96 o 
   2   3  11       31.26       26.86      7.50 o 
  -5   4  11        9.75       -3.08     25.35 o 
  -4   4  11       80.14       80.48     24.37 o 
   0   4  11      128.18      124.29      8.77 o 
   1   4  11      147.63      150.95     10.53 o 
  -4   5  11       16.41       40.36     22.77 o 
  -1  -6  12       15.76       15.64      7.13 o 
   0  -6  12        0.16       -1.83      8.01 o 
   1  -6  12        0.54       -0.45      7.74 o 
  -2  -5  12        6.34       11.33      8.31 o 
  -1  -5  12       22.48       21.34      8.99 o 
   0  -5  12        2.22        0.72     12.55 o 
   1  -5  12      323.38      448.18     20.67 o 
   2  -5  12       44.53       38.27      9.32 o 
  -4  -4  12       22.67       32.26     13.11 o 
  -3  -4  12        3.76       18.95     11.57 o 
  -2  -4  12      270.45      393.46     22.65 o 
  -1  -4  12       74.96       84.31     19.20 o 
   0  -4  12      204.40      246.95     24.12 o 
   1  -4  12       46.93       63.13     10.88 o 
   2  -4  12        0.34       -2.99      7.44 o 
   3  -4  12        0.01      -12.06     12.06 o 
  -4  -3  12      208.13      229.93     65.41 o 
  -3  -3  12       52.23       46.39     10.24 o 
  -2  -3  12      124.66      135.02     25.47 o 
  -1  -3  12       38.12       31.25      9.04 o 
   0  -3  12        2.40       -7.56      8.34 o 
   1  -3  12        8.98       17.59      8.71 o 
   2  -3  12      125.69      135.64     14.33 o 
   3  -3  12        0.80       -9.30     13.72 o 
  -5  -2  12       14.22        0.94     10.08 o 
  -4  -2  12       20.59       29.11      9.73 o 
  -3  -2  12        0.87        6.23      8.35 o 
  -2  -2  12       10.87       15.81      8.15 o 
  -1  -2  12       27.99       26.08      8.57 o 
   0  -2  12      158.13      157.56     36.30 o 
   1  -2  12      154.00      180.40     15.35 o 
   2  -2  12       83.90       80.68     19.26 o 
   3  -2  12       35.54       22.50     10.24 o 
  -5  -1  12       29.01        0.77      9.52 o 
  -4  -1  12        2.28       -0.74      5.34 o 
  -3  -1  12       42.72       34.15      6.21 o 
  -2  -1  12       18.28        1.88      5.86 o 
  -1  -1  12      122.02      102.47     13.85 o 
   0  -1  12       25.86       17.65      5.91 o 
   1  -1  12        0.14       -7.75      7.80 o 
   2  -1  12       87.65       92.75     18.03 o 
   3  -1  12       15.96        9.19      9.86 o 
  -5   0  12        0.17        2.98      5.74 o 
  -4   0  12       64.71       51.48      6.54 o 
  -3   0  12       71.02       46.53      6.28 o 
  -2   0  12      163.18      142.43      9.26 o 
  -1   0  12      540.83      530.24     17.73 o 
   0   0  12      294.43      296.38     17.01 o 
   1   0  12      196.19      184.80     10.85 o 
   2   0  12        0.14       -6.03      6.28 o 
  -5   1  12      208.34      205.31     12.51 o 
  -4   1  12       18.11       15.00      5.53 o 
  -3   1  12      504.49      431.90     15.00 o 
  -2   1  12        0.22        1.43      5.09 o 
  -1   1  12        0.98       -4.95      4.95 o 
   0   1  12        2.23        3.37      5.45 o 
   1   1  12      215.13      215.54     11.55 o 
   2   1  12       25.35       13.08      6.73 o 
  -5   2  12       36.25       34.06      6.81 o 
  -4   2  12        2.72       -4.85      4.85 o 
  -3   2  12       10.30       12.06     11.57 o 
  -2   2  12      140.39      140.43      9.86 o 
  -1   2  12       67.88       75.96      7.75 o 
   0   2  12      291.72      236.35     23.81 o 
   1   2  12      273.02      266.70     18.77 o 
  -5   3  12      244.21      219.23     11.57 o 
  -4   3  12      232.31      215.43     16.29 o 
  -2   3  12      905.52      811.96     26.32 o 
  -1   3  12        0.90        1.17      5.06 o 
   0   3  12       97.40       71.77      8.55 o 
  -4   4  12      196.44      194.07     34.33 o 
  -1   4  12        8.48        5.05      8.37 o 
  -2  -4  13       77.84       64.46     12.07 o 
  -1  -4  13        6.07       12.51     10.15 o 
   0  -4  13       46.66       43.26     11.61 o 
   1  -4  13       24.31       29.73     26.46 o 
  -3  -3  13       57.78       55.13     13.23 o 
  -2  -3  13       18.72        2.05      9.64 o 
  -1  -3  13      541.18      658.01     35.20 o 
   0  -3  13       29.69       18.48     12.68 o 
   1  -3  13      122.47      106.95     13.28 o 
   2  -3  13       52.84       33.80     11.65 o 
  -4  -2  13       74.57       69.09     16.46 o 
  -3  -2  13      305.18      380.51     25.35 o 
  -2  -2  13       61.42       28.99     13.72 o 
  -1  -2  13      209.27      214.90     16.28 o 
   0  -2  13       11.40        8.20      9.84 o 
   1  -2  13        1.74       -4.73     12.68 o 
   2  -2  13       11.09       11.48     12.00 o 
  -4  -1  13      146.70      111.97     20.05 o 
  -3  -1  13      129.70      126.25      9.36 o 
  -2  -1  13        8.92       -6.26      6.26 o 
  -1  -1  13        4.56       -1.75      6.21 o 
   0  -1  13      586.81      597.54     20.46 o 
   1  -1  13       56.12       47.90     14.40 o 
   2  -1  13      147.53      161.68     24.80 o 
  -4   0  13       10.69       16.88      5.85 o 
  -3   0  13       53.48       51.11      7.41 o 
  -2   0  13      225.26      194.39     10.95 o 
  -1   0  13      205.05      171.78     10.40 o 
   0   0  13        1.35       18.56      8.26 o 
   1   0  13       32.90       33.46      7.18 o 
  -4   1  13        4.90        2.60      8.21 o 
  -3   1  13      103.11      105.72     10.83 o 
  -2   1  13        7.85        9.11      6.70 o 
  -1   1  13       49.78       42.75      6.55 o 
   0   1  13        7.53        0.90      5.99 o 
   1   1  13       39.77       35.39      7.26 o 
  -4   2  13        0.05        3.96     10.41 o 
  -3   2  13        0.97       -2.74      5.56 o 
  -2   2  13       12.68       14.85      6.38 o 
  -1   2  13        4.10        6.34      6.34 o 
   0   2  13        0.02       -4.74      6.13 o 
  -3   3  13        1.84        4.73      5.65 o 
  -2   3  13        2.04       -4.75      5.71 o 
  -2  -2  14       54.00       41.66     11.31 o 
  -1  -2  14        6.42       -4.22     17.60 o 
   0  -2  14      197.56      211.10     17.29 o 
  -2  -1  14      127.71       76.82     17.41 o 
  -1  -1  14       31.00       23.21     10.19 o 
   0  -1  14      206.84      193.16     14.94 o 
  -3   0  14      136.18      152.11     10.38 o 
  -2   0  14       99.37       79.53     11.35 o 
  -1   0  14       10.76        7.59      6.60 o 
                                                 
